# Supplementary material for: Mapping the global intellectual landscape of inflammatory tumor microenvironment in colorectal cancer pathogenesis and prognostic research since this century
Source: Discov Oncol. 2025 Oct 14;16:1884. doi: 10.1007/s12672-025-03524-w (PMC12521722; doi:10.1007/s12672-025-03524-w)
Supplement: Supplementary file 1 — Supplementary Material 1 [file 12672_2025_3524_MOESM1_ESM.zip]

Archive with 3 entries (3 files):
- supplementary materias/Supplemental Figures.docx
- supplementary materias/Supplemental file 1.txt
- supplementary materias/Supplemental file 2.docx
