# Supplementary material for: Mapping the global intellectual landscape of inflammatory tumor microenvironment in colorectal cancer pathogenesis and prognostic research since this century
Source: Discov Oncol. 2025 Oct 14;16:1884. doi: 10.1007/s12672-025-03524-w (PMC12521722; doi:10.1007/s12672-025-03524-w)
Supplement: Supplementary file 1 — Supplementary Material 1 [file 12672_2025_3524_MOESM1_ESM.zip › supplementary materias/Supplemental file 1.txt]

FN Clarivate Analytics Web of Science
VR 1.0
PT J
AU O'Toole, A
   Michielsen, AJ
   Nolan, B
   Tosetto, M
   Sheahan, K
   Mulcahy, HE
   Winter, DC
   Hyland, JM
   O'Connell, PR
   Fennelly, D
   O'Donoghue, D
   O'Sullivan, J
   Doherty, GA
   Ryan, EJ
AF O'Toole, A.
   Michielsen, A. J.
   Nolan, B.
   Tosetto, M.
   Sheahan, K.
   Mulcahy, H. E.
   Winter, D. C.
   Hyland, J. M.
   O'Connell, P. R.
   Fennelly, D.
   O'Donoghue, D.
   O'Sullivan, J.
   Doherty, G. A.
   Ryan, E. J.
TI Tumour microenvironment of both early- and late-stage colorectal cancer
   is equally immunosuppressive
SO BRITISH JOURNAL OF CANCER
LA English
DT Article
DE colorectal cancer progression; IL-12p70; STAT3; tumour microenvironment
ID DENDRITIC CELL INFILTRATION; ADENOMA-CARCINOMA SEQUENCE; MYELOID CELLS;
   COLON-CANCER; PROGRESSION; INFLAMMATION; HYPERACTIVATION; IMMUNOTHERAPY;
   INTERLEUKIN-8; IMMUNITY
AB Background Tumour microenvironment (TME) of advanced colorectal cancer (CRC) suppresses dendritic cell (DC) maturation. Here, our aim was to determine how the microenvironment of early-stage tumours influences DCs.
   Methods: Tumour-conditioned media (TCM) was generated by culturing explant tumour tissue in vitro (n = 50). Monocyte-derived DCs (MDDCs) of healthy donors or cancer patients were pretreated with TCM and stimulated with lipopolysaccharide (LPS). DC maturation was assessed by flow cytometry and cytokine production measured by ELISA.
   Results: TCM from both early- and late-staged tumours abrogated LPS-induction of IL-12p70 secretion, while increasing IL-10. The profile of inflammatory mediators in TCM was similar across stages, and all increased pSTAT3 expression by DCs. CRC patient DCs (n = 31) secreted low levels of IL-12p70 and failed to upregulate expression of maturation markers in response to LPS. Furthermore, in vitro culture of autologous DCs with TCM did not change the hypo-responsiveness of patient DCs.
   Conclusion: Our data demonstrates that the TME of all stages of CRC contains inflammatory mediators capable of suppressing local DCs. MDDCs obtained from CRC patients are hyporesponsive to stimuli such as LPS. Measures to reverse the negative influence of the TME on DCs will optimise cancer vaccines in both early- and late-stage CRC.
C1 [O'Toole, A.; Michielsen, A. J.; Nolan, B.; Tosetto, M.; Sheahan, K.; Mulcahy, H. E.; Winter, D. C.; Hyland, J. M.; O'Connell, P. R.; Fennelly, D.; O'Donoghue, D.; Doherty, G. A.; Ryan, E. J.] St Vincents Univ Hosp, Ctr Colorectal Dis, Dublin 4, Ireland.
   [O'Toole, A.; Sheahan, K.; Mulcahy, H. E.; Winter, D. C.; Hyland, J. M.; O'Connell, P. R.; Fennelly, D.; O'Donoghue, D.; Doherty, G. A.; Ryan, E. J.] Univ Coll Dublin, Sch Med & Med Sci, Dublin 4, Ireland.
   [Michielsen, A. J.; O'Sullivan, J.] St James Hosp, Trinity Ctr Hlth Sci, Inst Mol Med, Dept Surg, Dublin 8, Ireland.
C3 University College Dublin; Saint Vincent's University Hospital;
   University College Dublin; Trinity College Dublin
RP Ryan, EJ (corresponding author), St Vincents Univ Hosp, Ctr Colorectal Dis, Dublin 4, Ireland.
EM elizabeth.ryan@ucd.ie
RI Ryan, Elizabeth/H-9758-2019; O'Connell, Patrick Ronan/H-6583-2019
OI Ryan, Elizabeth/0000-0002-5137-1253; O'Connell, Patrick
   Ronan/0000-0002-1846-5629; Doherty, Glen/0000-0003-4384-5049;
   O'Sullivan, Jacintha/0000-0001-8622-9858; mulcahy,
   hugh/0000-0002-7087-6177
FU Newman Fellowship from the University College Dublin Foundation; AbbVie
FX Aoibhlinn O'Toole was funded by a Newman Fellowship from the University
   College Dublin Foundation, sponsored by AbbVie.
CR Asfaha S, 2013, GASTROENTEROLOGY, V144, P155, DOI 10.1053/j.gastro.2012.09.057
   Bunt SK, 2007, CANCER RES, V67, P10019, DOI 10.1158/0008-5472.CAN-07-2354
   Carreno BM, 2013, J CLIN INVEST, V123, P3383, DOI 10.1172/JCI68395
   Cui G, 2007, CANCER IMMUNOL IMMUN, V56, P1993, DOI 10.1007/s00262-007-0345-9
   Dadabayev AR, 2004, CANCER IMMUNOL IMMUN, V53, P978, DOI 10.1007/s00262-004-0548-2
   Della Porta M, 2005, ONCOLOGY-BASEL, V68, P276, DOI 10.1159/000086784
   Edge SB, 2010, ANN SURG ONCOL, V17, P1471, DOI 10.1245/s10434-010-0985-4
   Feijoó E, 2005, INT J CANCER, V116, P275, DOI 10.1002/ijc.21046
   Gabrilovich DI, 2012, NAT REV IMMUNOL, V12, P253, DOI 10.1038/nri3175
   Gulubova MV, 2012, INT J COLORECTAL DIS, V27, P159, DOI 10.1007/s00384-011-1334-1
   Inoue Y, 2005, ANTICANCER RES, V25, P3541
   Iwata-Kajihara T, 2011, J IMMUNOL, V187, P27, DOI 10.4049/jimmunol.1002067
   Kim R, 2006, CANCER RES, V66, P5527, DOI 10.1158/0008-5472.CAN-05-4128
   Lin WW, 2007, J CLIN INVEST, V117, P1175, DOI 10.1172/JCI31537
   Lonnroth Christina, 2008, Cancer Immun, V8, P5
   Michielsen AJ, 2011, PLOS ONE, V6, DOI 10.1371/journal.pone.0027944
   Michielsen AJ, 2012, MOL CANCER THER, V11, P1829, DOI 10.1158/1535-7163.MCT-12-0162
   Muthuswamy R, 2012, CANCER RES, V72, P3735, DOI 10.1158/0008-5472.CAN-11-4136
   Narita Y, 2013, J IMMUNOL, V190, P812, DOI 10.4049/jimmunol.1103797
   Nefedova Y, 2004, J IMMUNOL, V172, P464, DOI 10.4049/jimmunol.172.1.464
   Palucka K, 2012, NAT REV CANCER, V12, P265, DOI 10.1038/nrc3258
   Rossowska J, 2009, ONCOL REP, V21, P1539, DOI 10.3892/or_00000386
   Scarlett UK, 2012, J EXP MED, V209, P495, DOI 10.1084/jem.20111413
   Schwaab T, 2001, J IMMUNOTHER, V24, P130, DOI 10.1097/00002371-200103000-00007
   Seton-Rogers S, 2012, NAT REV CANCER, V12, DOI 10.1038/nrc3253
   Stanilov NS, 2012, MOL BIOL REP, V39, P10895, DOI 10.1007/s11033-012-1987-z
   Yuan AP, 2008, APMIS, V116, P445, DOI 10.1111/j.1600-0463.2008.00879.x
NR 27
TC 26
Z9 28
U1 1
U2 7
PU NATURE PUBLISHING GROUP
PI LONDON
PA MACMILLAN BUILDING, 4 CRINAN ST, LONDON N1 9XW, ENGLAND
SN 0007-0920
EI 1532-1827
J9 BRIT J CANCER
JI Br. J. Cancer
PD AUG 26
PY 2014
VL 111
IS 5
BP 927
EP 932
DI 10.1038/bjc.2014.367
PG 6
WC Oncology
WE Science Citation Index Expanded (SCI-EXPANDED)
SC Oncology
GA AO7IR
UT WOS:000341527100015
PM 25058349
OA hybrid, Green Published
DA 2023-11-09
ER

PT J
AU Park, JH
   Richards, CH
   McMillan, DC
   Horgan, PG
   Roxburgh, CSD
AF Park, J. H.
   Richards, C. H.
   McMillan, D. C.
   Horgan, P. G.
   Roxburgh, C. S. D.
TI The relationship between tumour stroma percentage, the tumour
   microenvironment and survival in patients with primary operable
   colorectal cancer
SO ANNALS OF ONCOLOGY
LA English
DT Article
DE tumour stroma; tumour microenvironment; colorectal cancer; survival
ID INFLAMMATORY RESPONSES; COLON-CANCER; FIBROBLASTS; VALIDATION;
   RECURRENCE; EXPRESSION; CARCINOMA; NECROSIS; DISEASE; CELLS
AB The tumour microenvironment, particularly the tumour stroma, has a key role in cancer progression and survival. In the present study, a high tumour stroma percentage (TSP) is identified as a marker of poor prognosis in colorectal cancer, independent of other host and tumour determinants of survival. Furthermore, associations between TSP and clinicopathological characteristics suggest a pertinent role in facilitating tumour growth and invasion.Tumour stroma percentage (TSP) has previously been reported to predict survival in patients with colorectal cancer (CRC); however, whether this is independent of other aspects of the tumour microenvironment is unknown. In the present study, the relationship between TSP, the tumour microenvironment and survival was examined in patients undergoing elective, curative CRC resection.
   Patients undergoing resection at a single centre (1997-2008) were identified from a prospective database. TSP was measured at the invasive margin and its association with cancer-specific survival (CSS) and clinicopathological characteristics examined.
   Three hundred and thirty-one patients were included in the analysis. TSP was associated with CSS in patients with stage I-III disease [hazard ratio (HR) 1.84, 95% confidence interval (CI) 1.17-2.92, P = 0.009], independent of age, systemic inflammation, N stage, venous invasion and Klintrup-Makinen score. Furthermore, TSP was associated with reduced CSS in patients with node-negative disease (HR 2.14, 95% CI 1.01-4.54, P = 0.048) and those who received adjuvant chemotherapy (HR 2.83, 95% CI 1.23-6.53, P = 0.015), independent of venous invasion and host inflammatory responses. TSP was associated with several adverse pathological characteristics, including advanced T and N stage. Furthermore, TSP was associated with an infiltrative invasive margin and inversely associated with necrosis.
   The TSP was a significant predictor of survival in patients undergoing elective, curative CRC resection, independent of adverse pathological characteristics and host inflammatory responses. In addition, TSP was strongly associated with local tumour growth and invasion.
C1 [Park, J. H.; Richards, C. H.; McMillan, D. C.; Horgan, P. G.; Roxburgh, C. S. D.] Univ Glasgow, Glasgow Royal Infirm, Acad Surg Unit, Sch Med, Glasgow G31 2ER, Lanark, Scotland.
C3 University of Glasgow
RP Park, JH (corresponding author), Glasgow Royal Infirm, Acad Surg Unit, 4th Floor,Walton Bldg, Glasgow G4 0SF, Lanark, Scotland.
EM james.park@glasgow.ac.uk
OI McMillan, Donald/0000-0003-4260-5334
CR [Anonymous], 1997, AJCC CANC STAGING MA
   De Wever O, 2003, J PATHOL, V200, P429, DOI 10.1002/path.1398
   Dekker TJA, 2013, BREAST CANCER RES TR, V139, P371, DOI 10.1007/s10549-013-2571-5
   Engels B, 2012, SEMIN CANCER BIOL, V22, P41, DOI 10.1016/j.semcancer.2011.12.008
   Freeman MR, 2013, CLIN CANCER RES, V19, P4905, DOI 10.1158/1078-0432.CCR-13-1694
   Fridman WH, 2011, CANCER RES, V71, P5601, DOI 10.1158/0008-5472.CAN-11-1316
   Guthrie GJK, 2013, BRIT J CANCER, V109, P131, DOI 10.1038/bjc.2013.291
   Hemmings C, 2013, PATHOLOGY, V45, P371, DOI 10.1097/PAT.0b013e328360b600
   Horgan PG, 2010, BRIT J SURG, V97, P1459, DOI 10.1002/bjs.7254
   Huijbers A, 2013, ANN ONCOL, V24, P179, DOI 10.1093/annonc/mds246
   Koshida Y, 2006, J SURG RES, V134, P270, DOI 10.1016/j.jss.2006.02.025
   Koukourakis MI, 2006, CANCER RES, V66, P632, DOI 10.1158/0008-5472.CAN-05-3260
   Lieubeau B, 1999, INT J CANCER, V81, P629, DOI 10.1002/(SICI)1097-0215(19990517)81:4<629::AID-IJC20>3.0.CO;2-8
   Liu R, 2013, CANCER RES, V73, P5926, DOI 10.1158/0008-5472.CAN-12-4718
   McMillan DC, 2013, CANCER TREAT REV, V39, P534, DOI 10.1016/j.ctrv.2012.08.003
   Mesker WE, 2007, CELL ONCOL, V29, P387
   Moserle L, 2013, J INTERN MED, V273, P128, DOI 10.1111/joim.12018
   Oliphant R, 2013, ANN SURG ONCOL, V20, P2132, DOI 10.1245/s10434-013-2959-9
   Petersen VC, 2002, GUT, V51, P65, DOI 10.1136/gut.51.1.65
   Petty RD, 2009, BMC CANCER, V9, DOI 10.1186/1471-2407-9-434
   Richards CH, 2012, BRIT J SURG, V99, P287, DOI 10.1002/bjs.7755
   Richards CH, 2014, EUR J CANCER, V50, P309, DOI 10.1016/j.ejca.2013.09.008
   Roxburgh CSD, 2012, CANCER TREAT REV, V38, P451, DOI 10.1016/j.ctrv.2011.09.001
   Roxburgh CSD, 2014, ANN SURG, V259, P1156, DOI 10.1097/SLA.0000000000000229
   Roxburgh CSD, 2009, EUR J CANCER, V45, P2138, DOI 10.1016/j.ejca.2009.04.011
   Tsujino T, 2007, CLIN CANCER RES, V13, P2082, DOI 10.1158/1078-0432.CCR-06-2191
   Ueno H, 2004, GUT, V53, P581, DOI 10.1136/gut.2003.028365
   UK CR, BOW CANC MORT STAT
   Zlobec I, 2009, WORLD J GASTROENTERO, V15, P5898, DOI 10.3748/wjg.15.5898
NR 29
TC 134
Z9 136
U1 0
U2 18
PU OXFORD UNIV PRESS
PI OXFORD
PA GREAT CLARENDON ST, OXFORD OX2 6DP, ENGLAND
SN 0923-7534
EI 1569-8041
J9 ANN ONCOL
JI Ann. Oncol.
PD MAR
PY 2014
VL 25
IS 3
BP 644
EP 651
DI 10.1093/annonc/mdt593
PG 8
WC Oncology
WE Science Citation Index Expanded (SCI-EXPANDED)
SC Oncology
GA AC1MA
UT WOS:000332258100015
OA Green Published
DA 2023-11-09
ER

PT J
AU van Wyk, HC
   Roseweir, A
   Alexander, P
   Park, JH
   Horgan, PG
   McMillan, DC
   Edwards, J
AF van Wyk, Hester C.
   Roseweir, Antonia
   Alexander, Peter
   Park, James H.
   Horgan, Paul G.
   McMillan, Donald C.
   Edwards, Joanne
TI The Relationship Between Tumor Budding, Tumor Microenvironment, and
   Survival in Patients with Primary Operable Colorectal Cancer
SO ANNALS OF SURGICAL ONCOLOGY
LA English
DT Article
ID PROGNOSTIC-FACTOR; PROLIFERATION; INFLAMMATION; CARCINOMA; STROMA;
   INDEX; COLON; CELLS; RISK
AB Background Tumor budding is an independent prognostic factor in colorectal cancer (CRC) and has recently been well-defined by the International Tumour Budding Consensus Conference (ITBCC). Objective The aim of the present study was to use the ITBCC budding evaluation method to examine the relationship between tumor budding, tumor factors, tumor microenvironment, and survival in patients with primary operable CRC. Methods Hematoxylin and eosin-stained slides of 952 CRC patients diagnosed between 1997 and 2007 were evaluated for tumor budding according to the ITBCC criteria. The tumor microenvironment was evaluated using tumor stroma percentage (TSP) and Klintrup-Makinen (KM) grade to assess the tumor inflammatory cell infiltrate. Results High budding (n = 268, 28%) was significantly associated with TNM stage (p < 0.001), competent mismatch repair (MMR; p < 0.05), venous invasion (p < 0.001), weak KM grade (p < 0.001), high TSP (p < 0.001), and reduced cancer-specific survival (CSS) (hazard ratio 8.68, 95% confidence interval 6.30-11.97; p < 0.001). Tumor budding effectively stratifies CSS stage T1 through to T4 (all p < 0.05) independent of associated factors. Conclusions Tumor budding effectively stratifies patients' survival in primary operable CRC independent of other phenotypic features. In particular, the combination of T stage and budding should form the basis of a new staging system for primary operable CRC.
C1 [van Wyk, Hester C.; Alexander, Peter; Park, James H.; Horgan, Paul G.; McMillan, Donald C.] Univ Glasgow, Coll Med Vet & Life Sci, Acad Unit Surg, Glasgow, Lanark, Scotland.
   [Roseweir, Antonia; Edwards, Joanne] Univ Glasgow, Coll Med Vet & Life Sci, Inst Canc Sci, Unit Gastrointestinal Canc & Mol Pathol, Glasgow, Lanark, Scotland.
C3 University of Glasgow; University of Glasgow
RP van Wyk, HC (corresponding author), Univ Glasgow, Coll Med Vet & Life Sci, Acad Unit Surg, Glasgow, Lanark, Scotland.
EM Hester.VanWyk@glasgow.ac.uk
RI Edwards, Joanne/J-1903-2015
OI Edwards, Joanne/0000-0002-7192-6906; van Wyk,
   Hester/0000-0002-4978-5000; Alexander, Peter/0000-0002-6123-4922
CR Brown IS, 2016, J CLIN PATHOL, V69, P292, DOI 10.1136/jclinpath-2015-203203
   Dawson H, 2014, HISTOPATHOLOGY, V64, P577, DOI 10.1111/his.12294
   Klintrup K, 2005, EUR J CANCER, V41, P2645, DOI 10.1016/j.ejca.2005.07.017
   Loughrey MB, 2018, STANDARDS DATASETS R
   Lugli A, 2009, BRIT J CANCER, V101, P1382, DOI 10.1038/sj.bjc.6605318
   Lugli A, 2017, MODERN PATHOL, V30, P1299, DOI 10.1038/modpathol.2017.46
   Mesker WE, 2007, CELL ONCOL, V29, P387
   Park JH, 2014, ANN ONCOL, V25, P644, DOI 10.1093/annonc/mdt593
   Park JH, 2016, BRIT J CANCER, V114, P562, DOI 10.1038/bjc.2016.17
   Park JH, 2015, CLIN CANCER RES, V21, P882, DOI 10.1158/1078-0432.CCR-14-1686
   Patel M, 2018, BRIT J CANCER, V118, P705, DOI 10.1038/bjc.2017.441
   Prall F, 2005, HISTOPATHOLOGY, V47, P17, DOI 10.1111/j.1365-2559.2005.02161.x
   Roxburgh CSD, 2010, ANN SURG, V252, P989, DOI 10.1097/SLA.0b013e3181f1c60d
   Roxburgh CSD, 2009, EUR J CANCER, V45, P2138, DOI 10.1016/j.ejca.2009.04.011
   Rubio CA, 2008, ANTICANCER RES, V28, P2417
   Ueno H, 2004, GASTROENTEROLOGY, V127, P385, DOI 10.1053/j.gastro.2004.04.022
   Ueno H, 2002, HISTOPATHOLOGY, V40, P127, DOI 10.1046/j.1365-2559.2002.01324.x
   Ueno H, 2004, GUT, V53, P581, DOI 10.1136/gut.2003.028365
   van Wyk HC, 2016, BRIT J CANCER, V115, P156, DOI 10.1038/bjc.2016.173
   Wang HS, 2005, DIS COLON RECTUM, V48, P1182, DOI 10.1007/s10350-004-0935-y
NR 20
TC 43
Z9 43
U1 0
U2 12
PU SPRINGER
PI NEW YORK
PA ONE NEW YORK PLAZA, SUITE 4600, NEW YORK, NY, UNITED STATES
SN 1068-9265
EI 1534-4681
J9 ANN SURG ONCOL
JI Ann. Surg. Oncol.
PD DEC
PY 2019
VL 26
IS 13
BP 4397
EP 4404
DI 10.1245/s10434-019-07931-6
EA OCT 2019
PG 8
WC Oncology; Surgery
WE Science Citation Index Expanded (SCI-EXPANDED)
SC Oncology; Surgery
GA KC0NK
UT WOS:000492470800008
PM 31605345
OA hybrid, Green Accepted, Green Published
DA 2023-11-09
ER

PT J
AU Park, JH
   McMillan, DC
   Powell, AG
   Richards, C
   Horgan, PG
   Edwards, J
   Roxburgh, CSD
AF Park, James H.
   McMillan, Donald C.
   Powell, Arfon G.
   Richards, ColinH.
   Horgan, Paul G.
   Edwards, Joanne
   Roxburgh, Campbell S. D.
TI Evaluation of a Tumor Microenvironment-Based Prognostic Score in Primary
   Operable Colorectal Cancer
SO CLINICAL CANCER RESEARCH
LA English
DT Article
ID LOCAL INFLAMMATORY RESPONSE; INFILTRATING INFLAMMATION; COLON-CANCER;
   STROMA; SURVIVAL; STAGE; DETERMINANTS; METAANALYSIS; EXPRESSION;
   CARCINOMA
AB Purpose: The tumor microenvironment is recognized as an important determinant of progression and outcome in colorectal cancer. The aim of the present study was to evaluate a novel tumor microenvironment-based prognostic score, based on histopathologic assessment of the tumor inflammatory cell infiltrate and tumor stroma, in patients with primary operable colorectal cancer.
   Experimental Design: Using routine pathologic sections, the tumor inflammatory cell infiltrate and stroma were assessed using Klintrup-Makinen (KM) grade and tumor stroma percentage (TSP), respectively, in 307 patients who had undergone elective resection for stage I-III colorectal cancer. The clinical utility of a cumulative score based on these characteristics was examined.
   Results: On univariate analysis, both weak KM grade and high TSP were associated with reduced survival (HR, 2.42; P = 0.001 and HR, 2.05; P = 0.001, respectively). A cumulative score based on these characteristics, the Glasgow Microenvironment Score (GMS), was associated with survival (HR, 1.93; 95% confidence interval, 1.36-2.73; P < 0.001), independent of TNM stage and venous invasion (both P < 0.05). GMS stratified patients in to three prognostic groups: strong KM (GMS = 0), weak KM/low TSP (GMS = 1), and weak KM/high TSP (GMS = 2), with 5-year survival of 89%, 75%, and 51%, respectively (P < 0.001). Furthermore, GMS in combination with node involvement, venous invasion, and mismatch repair status further stratified 5-year survival (92% to 37%, 93% to 27%, and 100% to 37%, respectively).
   Conclusions: The present study further confirms the clinical utility of assessment of the tumor microenvironment in colorectal cancer and introduces a simple, routinely available prognostic score for the risk stratification of patients with primary operable colorectal cancer. (C) 2014 AACR.
C1 [Park, James H.; McMillan, Donald C.; Richards, ColinH.; Horgan, Paul G.; Roxburgh, Campbell S. D.] Univ Glasgow, Glasgow Royal Infirm, Sch Med, Acad Surg Unit, Glasgow G31 2ER, Lanark, Scotland.
   [Park, James H.; Powell, Arfon G.; Edwards, Joanne] Univ Glasgow, Inst Canc Sci, Unit Expt Therapeut, Glasgow G31 2ER, Lanark, Scotland.
   [Powell, Arfon G.] Cardiff Univ, Inst Canc & Genet, Cardiff CF10 3AX, S Glam, Wales.
C3 University of Glasgow; University of Glasgow; Cardiff University
RP Park, JH (corresponding author), Univ Glasgow, Glasgow Royal Infirm, Acad Surg Unit, 2nd Floor,New Lister Bldg,10-16 Alexandra Parade, Glasgow G31 2ER, Lanark, Scotland.
EM james.park@glasgow.ac.uk
RI Edwards, Joanne/J-1903-2015; Powell, Arfon/H-6794-2019
OI Edwards, Joanne/0000-0002-7192-6906; Powell, Arfon/0000-0002-3740-8275;
   McMillan, Donald/0000-0003-4260-5334
FU Richie Trust Fellowship [90479]; Cancer Research: UK Centre Development
   Fund
FX This work was supported by the Richie Trust Fellowship (grant number
   90479; to A.G. Powell) and the Cancer Research: UK Centre Development
   Fund.
CR Angell HK, 2013, BRIT J CANCER, V109, P1618, DOI 10.1038/bjc.2013.487
   Church D, 2012, DIGEST DIS, V30, P27, DOI 10.1159/000341890
   De Wever O, 2003, J PATHOL, V200, P429, DOI 10.1002/path.1398
   Ferlay J, 2010, INT J CANCER, V127, P2893, DOI 10.1002/ijc.25516
   Fleming IDAmerican Joint Committee on Cancer. American Cancer Society, 1997, AJCC CANC STAGING MA
   Forrest R, 2014, EUR J CANCER, V50, P544, DOI 10.1016/j.ejca.2013.11.003
   Freeman MR, 2013, CLIN CANCER RES, V19, P4905, DOI 10.1158/1078-0432.CCR-13-1694
   Horgan PG, 2010, BRIT J SURG, V97, P1459, DOI 10.1002/bjs.7254
   Huijbers A, 2013, ANN ONCOL, V24, P179, DOI 10.1093/annonc/mds246
   Klintrup K, 2005, EUR J CANCER, V41, P2645, DOI 10.1016/j.ejca.2005.07.017
   Koshida Y, 2006, J SURG RES, V134, P270, DOI 10.1016/j.jss.2006.02.025
   Koukourakis MI, 2006, CANCER RES, V66, P632, DOI 10.1158/0008-5472.CAN-05-3260
   Mansouri D, 2013, CRIT REV ONCOL HEMAT, V85, P342, DOI 10.1016/j.critrevonc.2012.08.006
   Mei Z, 2014, BRIT J CANCER, V110, P1595, DOI 10.1038/bjc.2014.46
   Mesker WE, 2007, CELL ONCOL, V29, P387
   Moserle L, 2013, J INTERN MED, V273, P128, DOI 10.1111/joim.12018
   Park JH, 2014, BRIT J CANCER, V111, P2372, DOI 10.1038/bjc.2014.296
   Park JH, 2014, ANN ONCOL, V25, P644, DOI 10.1093/annonc/mdt593
   Petersen VC, 2002, GUT, V51, P65, DOI 10.1136/gut.51.1.65
   Petty RD, 2009, BMC CANCER, V9, DOI 10.1186/1471-2407-9-434
   Richards CH, 2014, EUR J CANCER, V50, P309, DOI 10.1016/j.ejca.2013.09.008
   Roxburgh CS, 2013, BRIT J CANCER, V109, P2207, DOI 10.1038/bjc.2013.556
   Roxburgh CSD, 2012, CANCER TREAT REV, V38, P451, DOI 10.1016/j.ctrv.2011.09.001
   Roxburgh CSD, 2014, ANN SURG, V259, P1156, DOI 10.1097/SLA.0000000000000229
   Roxburgh CSD, 2009, EUR J CANCER, V45, P2138, DOI 10.1016/j.ejca.2009.04.011
   SPRATT JS, 1967, CANCER-AM CANCER SOC, V20, P1976, DOI 10.1002/1097-0142(196711)20:11<1976::AID-CNCR2820201125>3.0.CO;2-M
   Väyrynen JP, 2013, BRIT J CANCER, V109, P1839, DOI 10.1038/bjc.2013.508
NR 27
TC 52
Z9 52
U1 0
U2 13
PU AMER ASSOC CANCER RESEARCH
PI PHILADELPHIA
PA 615 CHESTNUT ST, 17TH FLOOR, PHILADELPHIA, PA 19106-4404 USA
SN 1078-0432
EI 1557-3265
J9 CLIN CANCER RES
JI Clin. Cancer Res.
PD FEB 15
PY 2015
VL 21
IS 4
BP 882
EP 888
DI 10.1158/1078-0432.CCR-14-1686
PG 7
WC Oncology
WE Science Citation Index Expanded (SCI-EXPANDED)
SC Oncology
GA CB8AT
UT WOS:000349851200026
PM 25473000
OA Bronze, Green Accepted
DA 2023-11-09
ER

PT J
AU Räsänen, K
   Lehtinen, E
   Nokelainen, K
   Kuopio, T
   Hautala, L
   Itkonen, O
   Stenman, UH
   Koistinen, H
AF Rasanen, Kati
   Lehtinen, Elina
   Nokelainen, Kristiina
   Kuopio, Teijo
   Hautala, Laura
   Itkonen, Outi
   Stenman, Ulf-Hakan
   Koistinen, Hannu
TI Interleukin-6 increases expression of serine protease inhibitor Kazal
   type 1 through STAT3 in colorectal adenocarcinoma
SO MOLECULAR CARCINOGENESIS
LA English
DT Article
DE SPINK1; inflammation; fibroblast; tumor microenvironment; colorectal
   cancer
ID TUMOR-ASSOCIATED TRYPSIN; COLON-CANCER; INFLAMMATION; PROLIFERATION;
   FIBROBLASTS; ACTIVATION; CARCINOMA; TATI; IL-6; IDENTIFICATION
AB Inflammation promotes colorectal cancer (CRC) tumorigenesis, but the underlying molecular mechanisms are still being uncovered. Proinflammatory cytokine interleukin-6 (IL-6) stimulates survival signaling in CRC; inflammatory signals also regulate production and activity of proteases and their inhibitors. Over-expression of serine protease inhibitor Kazal type 1 (SPINK1) predicts an unfavorable outcome in colon cancer. The SPINK1 gene contains an IL-6 responsive element, suggesting it could act as an acute phase reactant. We assessed the connection between IL-6 and SPINK1, and the function and mechanism of this signaling. Our results show that Colo205 and HT-29 cells express and secrete SPINK1, and both fibroblast-derived and recombinant IL-6 further increased the SPINK1 levels. Concurrently CRC cells augmented the IL-6 production in fibroblasts. In CRC tissues cancer cells were positive for SPINK1, whereas IL-6 was found in stromal cells. In Colo205 cells IL-6 also stimulated the secretion of trypsin-1 and -2, the key targets of SPINK1 protease inhibition, whereas in HT-29 cells trypsin-1 and -2 levels remained constantly low. Functionally, both IL-6 and SPINK1 increased the motility of the CRC cells. Mechanistically, IL-6 activated the canonical STAT3 pathway and inhibition of STAT3 phosphorylation decreased the levels of SPINK1, trypsin-1 and -2. Taken together, our results indicate a novel link between inflammatory signals originating from the tumor microenvironment and increased SPINK1 levels. This finding has potential therapeutic implications for targeted therapy, as it confirms that SPINK1 acts as an acute phase reactant and that it participates in the paracrine crosstalk with the tumor microenvironment of colon cancer. (c) 2015 Wiley Periodicals, Inc.
C1 [Rasanen, Kati; Lehtinen, Elina; Nokelainen, Kristiina; Hautala, Laura; Stenman, Ulf-Hakan; Koistinen, Hannu] Univ Helsinki, Dept Clin Chem, Medicum, Helsinki, Finland.
   [Kuopio, Teijo] Cent Finland Cent Hosp, Dept Pathol, Jyvaskyla, Finland.
   [Kuopio, Teijo] Univ Jyvaskyla, Dept Biol & Environm Sci, Div Cell & Mol Biol, Jyvaskyla, Finland.
   [Itkonen, Outi] Univ Helsinki, HUSLAB, Cent Hosp, Helsinki, Finland.
C3 University of Helsinki; Central Finland Central Hospital; University of
   Jyvaskyla; University of Helsinki; Helsinki University Central Hospital
RP Räsänen, K (corresponding author), Univ Helsinki, Dept Clin Chem, POB 63 Haartmaninkatu 8, FIN-00014 Helsinki, Finland.
EM kati.rasanen@helsinki.fi
RI Koistinen, Hannu/AGU-1279-2022; Kuopio, Teijo/HNB-7797-2023; Räsänen,
   Kati/I-5769-2014
OI Koistinen, Hannu/0000-0003-0926-3109; Hautala,
   Laura/0000-0002-5501-2792; Kuopio, Teijo/0000-0003-3503-4094; Stenman,
   Ulf-Hakan/0000-0002-2695-3454
FU Academy of Finland; Sigrid Juselius Foundation; Finska Lakaresallskapet;
   Helsinki University Central Hospital Research Fund; Orion Research
   Foundation
FX Grant sponsor: Academy of Finland; Grant sponsor: Sigrid Juselius
   Foundation; Grant sponsor: Finska Lakaresallskapet; Grant sponsor:
   Helsinki University Central Hospital Research Fund; Grant sponsor: Orion
   Research Foundation
CR Affara Nesrine I., 2009, V539, P1, DOI 10.1007/978-1-60327-003-8_1
   Bonnans C, 2014, NAT REV MOL CELL BIO, V15, P786, DOI 10.1038/nrm3904
   Colotta F, 2009, CARCINOGENESIS, V30, P1073, DOI 10.1093/carcin/bgp127
   Corvinus FM, 2005, NEOPLASIA, V7, P545, DOI 10.1593/neo.04571
   Davidson BL, 2011, NAT REV GENET, V12, P329, DOI 10.1038/nrg2968
   El-mezayen HA, 2014, TUMOR BIOL, V35, P2759, DOI 10.1007/s13277-013-1366-y
   Fogh J, 1975, HUMAN TUMOR CELLS IN, P115, DOI [10.1007/978-1-4757-1647-4_5, DOI 10.1007/978-1-4757-1647-4_5]
   Foidart J, 2002, PROTEASES THEIR INHI, P256
   Foran E, 2010, MOL CANCER RES, V8, P471, DOI 10.1158/1541-7786.MCR-09-0496
   Gaber A, 2009, BRIT J CANCER, V100, P1540, DOI 10.1038/sj.bjc.6605047
   Hanahan D, 2011, CELL, V144, P646, DOI 10.1016/j.cell.2011.02.013
   Hsu CP, 2006, ANTICANCER RES, V26, P4607
   Ida S, 2015, MOL CANCER RES, V13, P1130, DOI 10.1158/1541-7786.MCR-14-0581
   ITKONEN O, 1990, J LAB CLIN MED, V115, P712
   Janeiro E, 2012, CLIN CHIM ACTA, V413, P1244, DOI 10.1016/j.cca.2012.04.001
   Khokha R, 2013, NAT REV IMMUNOL, V13, P649, DOI 10.1038/nri3499
   Koczorowska MM, 2015, MOL ONCOL
   KOIVUNEN E, 1989, J BIOL CHEM, V264, P14095
   Koskensalo S, 2012, ONCOLOGY-BASEL, V82, P234, DOI 10.1159/000336080
   Livak KJ, 2001, METHODS, V25, P402, DOI 10.1006/meth.2001.1262
   López-Otín C, 2007, NAT REV CANCER, V7, P800, DOI 10.1038/nrc2228
   López-Otín C, 2010, NAT REV CANCER, V10, P278, DOI 10.1038/nrc2823
   Marchbank T, 1996, AM J PATHOL, V148, P715
   Mehner C, 2015, ONCOTARGET, V6, P35737, DOI 10.18632/oncotarget.5927
   Nagasaki T, 2014, BRIT J CANCER, V110, P469, DOI 10.1038/bjc.2013.748
   Nyberg P, 2006, EXP CELL RES, V312, P1219, DOI 10.1016/j.yexcr.2005.12.024
   OGAWA M, 1988, CLIN BIOCHEM, V21, P19, DOI 10.1016/S0009-9120(88)80107-3
   OSMAN S, 1993, J IMMUNOL METHODS, V161, P97, DOI 10.1016/0022-1759(93)90201-H
   Oyama K, 2000, INT J MOL MED, V6, P543
   Paju A, 2001, J UROLOGY, V165, P959, DOI 10.1016/S0022-5347(05)66584-6
   PUBOLS MH, 1974, J BIOL CHEM, V249, P2235
   Rasanen K, 2015, CLIN CHEM IN PRESS
   Rasanen K, 2013, MOL CELL PROTEOMICS, V12, P3778, DOI 10.1074/mcp.M113.029587
   Räsänen K, 2010, EXP CELL RES, V316, P2713, DOI 10.1016/j.yexcr.2010.04.032
   Räsänen K, 2010, EXP CELL RES, V316, P1739, DOI 10.1016/j.yexcr.2010.01.020
   Räsänen K, 2008, MOL ONCOL, V2, P340, DOI 10.1016/j.molonc.2008.09.002
   Sansone P, 2012, J CLIN ONCOL, V30, P1005, DOI 10.1200/JCO.2010.31.8907
   Scholzen T, 2000, J CELL PHYSIOL, V182, P311, DOI 10.1002/(SICI)1097-4652(200003)182:3<311::AID-JCP1>3.0.CO;2-9
   Schust J, 2006, CHEM BIOL, V13, P1235, DOI 10.1016/j.chembiol.2006.09.018
   SEMPLE TU, 1978, CANCER RES, V38, P1345
   Sevenich L, 2014, GENE DEV, V28, P2331, DOI 10.1101/gad.250647.114
   Song LX, 2014, J THORAC ONCOL, V9, P974, DOI 10.1097/JTO.0000000000000193
   Sridharan M, 2014, ONCOLOGY-NY, V28, P110
   Taniguchi K, 2014, SEMIN IMMUNOL, V26, P54, DOI 10.1016/j.smim.2014.01.001
   Tanner K, 2015, SCI TRANSL MED, V7, DOI 10.1126/scitranslmed.3009367
   Terzic J, 2010, GASTROENTEROLOGY, V138, P2101, DOI 10.1053/j.gastro.2010.01.058
   Tiwari R, 2015, ONCOGENESIS, V4, DOI 10.1038/oncsis.2015.23
   Wake MS, 2015, FEBS J, V282, P2600, DOI 10.1111/febs.13285
   Waldner MJ, 2012, INT J BIOL SCI, V8, P1248, DOI 10.7150/ijbs.4614
   Williams SJ, 2001, INT J CANCER, V93, P67, DOI 10.1002/ijc.1304
   YASUDA T, 1993, GENE, V131, P275
   YASUDA T, 1990, BIOL CHEM H-S, V371, P95
   ZHONG Z, 1994, SCIENCE, V264, P95, DOI 10.1126/science.8140422
NR 53
TC 12
Z9 13
U1 0
U2 12
PU WILEY
PI HOBOKEN
PA 111 RIVER ST, HOBOKEN 07030-5774, NJ USA
SN 0899-1987
EI 1098-2744
J9 MOL CARCINOGEN
JI Mol. Carcinog.
PD DEC
PY 2016
VL 55
IS 12
BP 2010
EP 2023
DI 10.1002/mc.22447
PG 14
WC Biochemistry & Molecular Biology; Oncology
WE Science Citation Index Expanded (SCI-EXPANDED)
SC Biochemistry & Molecular Biology; Oncology
GA EC1GY
UT WOS:000387854100011
PM 26663388
DA 2023-11-09
ER

PT J
AU Liang, X
   Yin, GF
   Ma, YY
   Xu, K
   Liu, JW
   Li, JY
AF Liang, Xin
   Yin, Guifang
   Ma, Yuanyuan
   Xu, Ke
   Liu, Jianwen
   Li, Jiyu
TI The critical role of mast cell-derived hypoxia-inducible factor-1α in
   regulating mast cell function
SO JOURNAL OF PHARMACY AND PHARMACOLOGY
LA English
DT Article
DE colorectal cancer; cytokine; hypoxia-inducible factor-1 alpha; mast cell
ID COLORECTAL-CANCER; INFILTRATION; INFLAMMATION; IMMUNITY; MEDIATE;
   DENSITY; HIF-1
AB Objectives During colorectal tumour progression, the tumour microenvironment becomes hypoxic, and infiltration of a large number of inflammatory cells occurs. The mast cells (MCs) are a type of immune cells plays an important role in tumour angiogenesis. However, it is unclear whether the role of MC in colorectal cancer is to promote or to inhibit tumour growth.
   Methods Immunohistochemical analysis of clinical colorectal cancer samples and a colorectal carcinoma model were used.
   Key findings We found the carcinomas and the adjacent tissues were infiltrated with large numbers of mast cells, and the MC infiltration quantity increased with the Dukes' stage. After tumour inoculation, the survival time of MC-deficient mice was remarkably longer than wild-type C57BL/6 mice, and the tumour growth rate of MC-deficient mice was slower than wild type. In addition, the survival time and tumour growth rate can be recovered in MC reconstruction mice. Furthermore, inhibition of the expression of hypoxia-inducible factor-1 alpha (HIF-1 alpha) using siRNA reduced the release of inflammatory factors and the degree of MC degranulation.
   Conclusions Mast cells promote the development of colorectal cancer, and MC-derived HIF-1 alpha plays an important role in regulating MC function. Our study reveals a novel role of MC-derived HIF-1 alpha in the colorectal carcinoma microenvironment.
C1 [Liang, Xin; Ma, Yuanyuan; Li, Jiyu] Tongji Univ, Sch Med, Shanghai Peoples Hosp 10, Dept Gen Surg, 301 Yanchang Rd, Shanghai 200072, Peoples R China.
   [Liang, Xin; Yin, Guifang; Liu, Jianwen] East China Univ Sci & Technol, Sch Pharm, State Key Lab Bioreactor Engn, 268,130 Meilong Rd, Shanghai 200237, Peoples R China.
   [Liang, Xin; Yin, Guifang; Liu, Jianwen] East China Univ Sci & Technol, Sch Pharm, Shanghai Key Lab New Drug Design, 268,130 Meilong Rd, Shanghai 200237, Peoples R China.
   [Xu, Ke] Shanghai Univ Tradit Chinese Med, Putuo Hosp, Cent Lab, 164 Lanxi Rd, Shanghai 200062, Peoples R China.
   [Xu, Ke] Shanghai Univ Tradit Chinese Med, Intervent Canc Inst Chinese Integrat Med, 164 Lanxi Rd, Shanghai 200062, Peoples R China.
C3 Tongji University; East China University of Science & Technology; East
   China University of Science & Technology; Shanghai University of
   Traditional Chinese Medicine; Shanghai University of Traditional Chinese
   Medicine
RP Li, JY (corresponding author), Tongji Univ, Sch Med, Shanghai Peoples Hosp 10, Dept Gen Surg, 301 Yanchang Rd, Shanghai 200072, Peoples R China.; Liu, JW (corresponding author), East China Univ Sci & Technol, Sch Pharm, State Key Lab Bioreactor Engn, 268,130 Meilong Rd, Shanghai 200237, Peoples R China.; Liu, JW (corresponding author), East China Univ Sci & Technol, Sch Pharm, Shanghai Key Lab New Drug Design, 268,130 Meilong Rd, Shanghai 200237, Peoples R China.; Xu, K (corresponding author), Shanghai Univ Tradit Chinese Med, Putuo Hosp, Cent Lab, 164 Lanxi Rd, Shanghai 200062, Peoples R China.; Xu, K (corresponding author), Shanghai Univ Tradit Chinese Med, Intervent Canc Inst Chinese Integrat Med, 164 Lanxi Rd, Shanghai 200062, Peoples R China.
EM cola519@163.com; liujian@ecust.edu.cn; leejiyu@sina.com
RI 徐, 可/HGC-1204-2022; xu, Ke/J-2781-2015
OI 徐, 可/0000-0002-3942-2767; xu, Ke/0000-0002-3942-2767
FU National Natural Science Foundation of China [81270555, 81470897,
   81502540, 81503434]; Program for New Century Excellent Talents in
   University [NECT-13-0422]; Fundamental Research Fund for the Central
   Universities of China [222201514333]
FX This work was supported by National Natural Science Foundation of China,
   Nos. 81270555, 81470897, 81502540 and 81503434, Program for New Century
   Excellent Talents in University, No. NECT-13-0422 and Fundamental
   Research Fund for the Central Universities of China, No. 222201514333.
CR Agani F, 2013, CURR CANCER DRUG TAR, V13, P245, DOI 10.2174/1568009611313030003
   Ara T, 2010, EUR J CANCER, V46, P1223, DOI 10.1016/j.ejca.2010.02.026
   Bischoff SC, 2007, NAT REV IMMUNOL, V7, P93, DOI 10.1038/nri2018
   Blatner NR, 2010, P NATL ACAD SCI USA, V107, P6430, DOI 10.1073/pnas.0913683107
   Colgan SP, 2010, NAT REV GASTRO HEPAT, V7, P281, DOI 10.1038/nrgastro.2010.39
   de Vries VC, 2011, IMMUNITY, V35, P550, DOI 10.1016/j.immuni.2011.09.012
   Dehne N, 2009, EXP CELL RES, V315, P1791, DOI 10.1016/j.yexcr.2009.03.019
   Dudeck A, 2011, IMMUNITY, V34, P973, DOI 10.1016/j.immuni.2011.03.028
   Galli SJ, 2011, NAT IMMUNOL, V12, P1035, DOI 10.1038/ni.2109
   Giatromanolaki A, 2003, J CLIN PATHOL, V56, P209, DOI 10.1136/jcp.56.3.209
   Grivennikov SI, 2010, CELL, V140, P883, DOI 10.1016/j.cell.2010.01.025
   Gulubova M, 2009, J GASTROEN HEPATOL, V24, P1265, DOI 10.1111/j.1440-1746.2007.05009.x
   Hanahan D, 2011, CELL, V144, P646, DOI 10.1016/j.cell.2011.02.013
   Harris AL, 2002, NAT REV CANCER, V2, P38, DOI 10.1038/nrc704
   Huang B, 2008, BLOOD, V112, P1269, DOI 10.1182/blood-2008-03-147033
   Khazaie K, 2011, CANCER METAST REV, V30, P45, DOI 10.1007/s10555-011-9286-z
   Malfettone A, 2013, J CELL MOL MED, V17, P1025, DOI 10.1111/jcmm.12073
   Mantovani A, 2008, NATURE, V454, P436, DOI 10.1038/nature07205
   Suzuki S, 2015, BMC CANCER, V15, DOI 10.1186/s12885-015-1863-z
   von Köckritz-Blickwede M, 2008, BLOOD, V111, P3070, DOI 10.1182/blood-2007-07-104018
   Ward JBJ, 2014, J PHYSIOL-LONDON, V592, P2473, DOI 10.1113/jphysiol.2013.270249
   Werner S, 2003, PHYSIOL REV, V83, P835, DOI 10.1152/physrev.2003.83.3.835
   Wu XR, 2013, INT J SURG PATHOL, V21, P111, DOI 10.1177/1066896912448836
NR 23
TC 12
Z9 13
U1 1
U2 19
PU WILEY
PI HOBOKEN
PA 111 RIVER ST, HOBOKEN 07030-5774, NJ USA
SN 0022-3573
EI 2042-7158
J9 J PHARM PHARMACOL
JI J. Pharm. Pharmacol.
PD NOV
PY 2016
VL 68
IS 11
BP 1409
EP 1416
DI 10.1111/jphp.12622
PG 8
WC Pharmacology & Pharmacy
WE Science Citation Index Expanded (SCI-EXPANDED)
SC Pharmacology & Pharmacy
GA EC7JO
UT WOS:000388313800008
PM 27671226
DA 2023-11-09
ER

PT J
AU Zhang, YZ
   Yu, X
   Yu, ED
   Wang, N
   Cai, QC
   Shuai, Q
   Yan, FH
   Jiang, LF
   Wang, HX
   Liu, JX
   Chen, Y
   Li, ZS
   Jiang, QW
AF Zhang, Yongzhen
   Yu, Xin
   Yu, Enda
   Wang, Na
   Cai, Quancai
   Shuai, Qun
   Yan, Feihu
   Jiang, Lufang
   Wang, Hexing
   Liu, Jianxiang
   Chen, Yue
   Li, Zhaoshen
   Jiang, Qingwu
TI Changes in gut microbiota and plasma inflammatory factors across the
   stages of colorectal tumorigenesis: a case-control study
SO BMC MICROBIOLOGY
LA English
DT Article
DE Colorectal cancer (CRC); Gut microbiota; Plasma inflammatory factors;
   Correlation analysis
ID COLON-CANCER; FUSOBACTERIUM-NUCLEATUM; RISK; CARCINOGENESIS; BUTYRATE;
   ADENOMA; PERIODONTITIS; CYTOKINES; IMMUNITY; BACTERIA
AB Background: Colorectal cancer (CRC) is a common malignant gastrointestinal tumor. In China, CRC is the 5th most commonly diagnosed cancer. The vast majority of CRC cases are sporadic and evolve with the adenoma-carcinoma sequence. There is mounting evidence indicating that gut microbiota and inflammation play important roles in the development of CRC although study results are not entirely consistent. In the current study, we investigated the changes in the CRC-associated bacteria and plasma inflammatory factors and their relationships based on data from a case-control study of Han Chinese. We included 130 initially diagnosed CRC patients, 88 advanced colorectal adenoma patients (A-CRA), 62 patients with benign intestinal polyps and 130 controls.
   Results: Fecal microbiota composition was obtained using 16S ribosomal DNA (16S rDNA) sequencing. PCOA analysis showed structural differences in microbiota among the four study groups (P = 0.001, Unweighted Unifrac). Twenty-four CRC-associated bacteria were selected by a two-step statistical method and significant correlations were observed within these microbes. CRC-associated bacteria were found to change with the degree of malignancy. Plasma C-reactive protein (CRP) and soluble tumor necrosis factor II (sTNFR-II) displayed significant differences among the four study groups and increased with adenoma-carcinoma sequence. The correlations of CRP and sTNFR-II with several CRC-associated microbes were also explored.
   Conclusions: CRC-associated species and plasma inflammatory factors tended to change along the adenoma-carcinoma sequence. Several CRC-associated bacteria were correlated with CRP and sTNFR-II. It is likely that gut microbiome and inflammation gradually form a microenvironment that is associated with CRC development.
C1 [Zhang, Yongzhen; Cai, Quancai; Shuai, Qun; Li, Zhaoshen] Naval Med Univ, Dept Gastroenterol, Changhai Hosp, 168 Changhai Rd, Shanghai 200433, Peoples R China.
   [Zhang, Yongzhen] PLA, Mil Hosp 92914, Shanghai, Peoples R China.
   [Yu, Xin; Wang, Na; Jiang, Lufang; Wang, Hexing; Liu, Jianxiang; Jiang, Qingwu] Fudan Univ, Key Lab Publ Hlth Safety, Minist Educ, Sch Publ Hlth, 130 Dongan Rd, Shanghai 200032, Peoples R China.
   [Yu, Enda; Yan, Feihu] Naval Med Univ, Changhai Hosp, Dept Gen Surg, Shanghai 200032, Peoples R China.
   [Chen, Yue] Univ Ottawa, Fac Med, Sch Epidemiol & Publ Hlth, Ottawa, ON, Canada.
C3 Naval Medical University; Fudan University; Naval Medical University;
   University of Ottawa
RP Cai, QC; Li, ZS (corresponding author), Naval Med Univ, Dept Gastroenterol, Changhai Hosp, 168 Changhai Rd, Shanghai 200433, Peoples R China.; Jiang, QW (corresponding author), Fudan Univ, Key Lab Publ Hlth Safety, Minist Educ, Sch Publ Hlth, 130 Dongan Rd, Shanghai 200032, Peoples R China.
EM qccai@smmu.edu.cn; zhaoshenli56@gmail.com; jiangqw@fudan.edu.cn
RI zhang, lin/IZQ-4870-2023
OI Jiang, Qingwu/0000-0001-8921-3317; Yu, Xin/0000-0002-9764-9628; Wang,
   Hexing/0000-0002-8456-8888
FU National Natural Science Foundation of China [81473045, 81473054]
FX Data collection and analysis was financed by the National Natural
   Science Foundation of China (number: 81473045). The fund from National
   Natural Science Foundation of China (number: 81473054) facilitated the
   interpretation of data and writing of the manuscript.
CR Abdulamir AS, 2010, MOL CANCER, V9, DOI 10.1186/1476-4598-9-249
   [Anonymous], 2016, BIORXIV
   Arthur JC, 2013, GUT MICROBES, V4, P253, DOI 10.4161/gmic.24220
   Belkaid Y, 2014, CELL, V157, P121, DOI 10.1016/j.cell.2014.03.011
   Brennan CA, 2016, ANNU REV MICROBIOL, V70, P395, DOI 10.1146/annurev-micro-102215-095513
   Brenner H, 2014, LANCET, V383, P1490, DOI 10.1016/S0140-6736(13)61649-9
   Caporaso JG, 2010, NAT METHODS, V7, P335, DOI 10.1038/nmeth.f.303
   Chen HM, 2013, AM J CLIN NUTR, V97, P1044, DOI 10.3945/ajcn.112.046607
   Chen WQ, 2016, CA-CANCER J CLIN, V66, P115, DOI 10.3322/caac.21338
   Colombo APV, 2009, J PERIODONTOL, V80, P1421, DOI 10.1902/jop.2009.090185
   Contreras A, 2000, ORAL MICROBIOL IMMUN, V15, P269, DOI 10.1034/j.1399-302x.2000.150410.x
   Costalonga M, 2014, IMMUNOL LETT, V162, P22, DOI 10.1016/j.imlet.2014.08.017
   De Simone V, 2015, ONCOGENE, V34, P3493, DOI 10.1038/onc.2014.286
   Drewes JL, 2016, BRIT J CANCER, V115, P273, DOI 10.1038/bjc.2016.189
   Engels C, 2016, FRONT MICROBIOL, V7, DOI 10.3389/fmicb.2016.00713
   Fadrosh DW, 2014, MICROBIOME, V2, DOI 10.1186/2049-2618-2-6
   Feng Q, 2015, NAT COMMUN, V6, DOI 10.1038/ncomms7528
   Ferlay J, 2015, INT J CANCER, V136, pE359, DOI 10.1002/ijc.29210
   Flemer B, 2017, GUT, V66, P633, DOI 10.1136/gutjnl-2015-309595
   Flynn KJ, 2016, MSPHERE, V1, DOI 10.1128/mSphere.00102-16
   Fung KYC, 2012, BRIT J NUTR, V108, P820, DOI 10.1017/S0007114512001948
   Gallimore AM, 2013, NEW ENGL J MED, V368, P282, DOI 10.1056/NEJMcibr1212341
   Gao ZG, 2015, FRONT MICROBIOL, V6, DOI 10.3389/fmicb.2015.00020
   Gomes BPFA, 2008, ORAL SURG ORAL MED O, V105, P519, DOI 10.1016/j.tripleo.2007.10.005
   Grivennikov SI, 2012, NATURE, V491, P254, DOI 10.1038/nature11465
   He W, 2015, OBESITY, V23, P684, DOI 10.1002/oby.20995
   Heikkilä K, 2009, CANCER CAUSE CONTROL, V20, P15, DOI 10.1007/s10552-008-9212-z
   Irrazábal T, 2014, MOL CELL, V54, P309, DOI 10.1016/j.molcel.2014.03.039
   Izano M, 2016, INT J CANCER, V138, P1118, DOI 10.1002/ijc.29868
   Kang M, 2013, BMC CANCER, V13, DOI 10.1186/1471-2407-13-91
   Karin M, 2005, NAT REV IMMUNOL, V5, P749, DOI 10.1038/nri1703
   Kim S, 2008, CANCER RES, V68, P323, DOI 10.1158/0008-5472.CAN-07-2924
   Kong SY, 2016, CANCER EPIDEM BIOMAR, V25, P291, DOI 10.1158/1055-9965.EPI-15-0798
   Kostic AD, 2013, CELL HOST MICROBE, V14, P207, DOI 10.1016/j.chom.2013.07.007
   Kursa MB, 2010, J STAT SOFTW, V36, P1, DOI 10.18637/jss.v036.i11
   Lakoff J, 2008, CLIN GASTROENTEROL H, V6, P1117, DOI 10.1016/j.cgh.2008.05.016
   Leslie A, 2002, BRIT J SURG, V89, P845, DOI 10.1046/j.1365-2168.2002.02120.x
   Louis P, 2014, NAT REV MICROBIOL, V12, P661, DOI 10.1038/nrmicro3344
   Louis P, 2009, FEMS MICROBIOL LETT, V294, P1, DOI 10.1111/j.1574-6968.2009.01514.x
   Mansfield JM, 2012, J ORAL MAXIL SURG, V70, P1507, DOI 10.1016/j.joms.2011.09.049
   McCoy AN, 2013, PLOS ONE, V8, DOI 10.1371/journal.pone.0053653
   Nakatsu G, 2015, NAT COMMUN, V6, DOI 10.1038/ncomms9727
   Parthasarathy G, 2016, GASTROENTEROLOGY, V150, P367, DOI 10.1053/j.gastro.2015.10.005
   Paulson JN, 2013, NAT METHODS, V10, P1200, DOI [10.1038/NMETH.2658, 10.1038/nmeth.2658]
   Rubinstein MR, 2013, CELL HOST MICROBE, V14, P195, DOI 10.1016/j.chom.2013.07.012
   Schirmer M, 2016, CELL, V167, P1125, DOI 10.1016/j.cell.2016.10.020
   Sears CL, 2014, CELL HOST MICROBE, V15, P317, DOI 10.1016/j.chom.2014.02.007
   Takada T, 2016, INT J SYST EVOL MICR, V66, P4125, DOI 10.1099/ijsem.0.001323
   Terzic J, 2010, GASTROENTEROLOGY, V138, P2101, DOI 10.1053/j.gastro.2010.01.058
   Tjalsma H, 2012, NAT REV MICROBIOL, V10, P575, DOI 10.1038/nrmicro2819
   Waldner MJ, 2012, INT J BIOL SCI, V8, P1248, DOI 10.7150/ijbs.4614
   West NR, 2015, NAT REV IMMUNOL, V15, P615, DOI 10.1038/nri3896
   Wu SG, 2009, NAT MED, V15, P1016, DOI 10.1038/nm.2015
   Yu JH, 2016, INT J CANCER, V139, P1318, DOI 10.1002/ijc.30168
   Yu J, 2017, GUT, V66, P70, DOI 10.1136/gutjnl-2015-309800
   Zeller G, 2014, MOL SYST BIOL, V10, DOI 10.15252/msb.20145645
NR 56
TC 61
Z9 65
U1 2
U2 30
PU BMC
PI LONDON
PA CAMPUS, 4 CRINAN ST, LONDON N1 9XW, ENGLAND
SN 1471-2180
J9 BMC MICROBIOL
JI BMC Microbiol.
PD AUG 29
PY 2018
VL 18
AR 92
DI 10.1186/s12866-018-1232-6
PG 10
WC Microbiology
WE Science Citation Index Expanded (SCI-EXPANDED)
SC Microbiology
GA GR8EQ
UT WOS:000442945600002
PM 30157754
OA Green Published, gold
DA 2023-11-09
ER

PT J
AU Zhang, Y
   Davis, C
   Shah, S
   Hughes, D
   Ryan, JC
   Altomare, D
   Peña, MMO
AF Zhang, Yu
   Davis, Celestia
   Shah, Sapana
   Hughes, Daniel
   Ryan, James C.
   Altomare, Diego
   Pena, Maria Marjorette O.
TI IL-33 promotes growth and liver metastasis of colorectal cancer in mice
   by remodeling the tumor microenvironment and inducing angiogenesis
SO MOLECULAR CARCINOGENESIS
LA English
DT Article
DE colon cancer; alarmin; myeloid cells; inflammation; cytokines
ID CD8(+) T; ALARMIN INTERLEUKIN-33; INFLAMMATORY CYTOKINE; SOLUBLE ST2;
   EXPRESSION; CELLS; NETWORK; PATHWAY; DRIVES; GENES
AB Liver metastasis is the major cause of death from colorectal cancer (CRC). Understanding its mechanisms is necessary for timely diagnosis and development of effective therapies. Interleukin-33 (IL-33) is an IL-1 cytokine family member that uniquely functions as a cytokine and nuclear factor. It is released by necrotic epithelial cells and activated innate immune cells, functioning as an alarmin or an early danger signal. Its role in invoking type 2 immune response has been established; however, it has contrasting roles in tumor development and metastasis. We identified IL-33 as a potently upregulated cytokine in a highly metastatic murine CRC cell line and examined its role in tumor growth and metastasis to the liver. IL-33 was transgenically expressed in murine and human adenocarcinoma and carcinoma cell lines and their growth and spontaneous metastasis to the liver were assessed in orthotopic models of CRC in wild-type C57Bl/6 and Il33 knockout mice. The results showed that increased expression of IL-33 in CRC cells enhanced their tumor take, growth, and liver metastasis. Tumor- rather than host-derived IL-33 induced the enhanced recruitment of CD11b(+) GR1(+) and CD11b(+)F4/80(+) myeloid cells to remodel the tumor microenvironment by increased expression of mobilizing cytokines, and tumor angiogenesis by activating endothelial cells. IL-33 expression was elevated in patient tumor tissues, induced early in adenoma development, and activated by pro-inflammatory cytokines derived from the tumor microenvironment. The data suggest that tumor-derived IL-33 modulates the tumor microenvironment to potently promote colon carcinogenesis and liver metastasis, underscoring its potential as a therapeutic target. (c) 2016 Wiley Periodicals, Inc.
C1 [Zhang, Yu; Davis, Celestia; Shah, Sapana; Hughes, Daniel; Pena, Maria Marjorette O.] Univ South Carolina, Dept Biol Sci, 715 Sumter St CLS 401, Columbia, SC 29208 USA.
   [Davis, Celestia; Pena, Maria Marjorette O.] Univ South Carolina, Ctr Colon Canc Res, Columbia, SC USA.
   [Ryan, James C.] ProteoGenomics LLC, Vero Beach, FL USA.
   [Altomare, Diego] Univ South Carolina, Coll Pharm Drug Discovery & Biomed Sci, Columbia, SC USA.
   [Zhang, Yu] Univ Texas MD Anderson Canc Ctr, Dept Clin Canc Prevent, Houston, TX 77030 USA.
C3 University of South Carolina System; University of South Carolina
   Columbia; University of South Carolina System; University of South
   Carolina Columbia; University of South Carolina System; University of
   South Carolina Columbia; University of Texas System; UTMD Anderson
   Cancer Center
RP Peña, MMO (corresponding author), Univ South Carolina, Dept Biol Sci, 715 Sumter St CLS 401, Columbia, SC 29208 USA.
EM mpena@biol.sc.edu
RI Zhang, Yu/AAA-6997-2020; Peña, Teresa/K-8652-2019; Pena,
   Maria/ISB-2762-2023; Ryan, James/W-2269-2019
FU NIH/NCI [R01CA154731]; NIH/NIGMS [P30GM103336]
FX We thank the personnel of the Mouse Experimentation Core, Biometry Core,
   and Biotechnology Core Facilities of the USC Center for Colon Cancer
   Research (CCCR) for their assistance with the mouse experiments,
   statistical analysis, and tissue processing, respectively. We also thank
   the staff of the CCCR tissue bank for procurement of patient tissue
   samples. This work was supported by NIH/NCI grant R01CA154731 to MMOP
   and NIH/NIGMS grant P30GM103336 to the USC Center for Colon Cancer
   Research.
CR Acharyya S, 2012, CELL, V150, P165, DOI 10.1016/j.cell.2012.04.042
   Amican Cancer Society, 2012, CANC FACTS FIG 2012, P25
   Bayne LJ, 2012, CANCER CELL, V21, P822, DOI 10.1016/j.ccr.2012.04.025
   Bergis D, 2013, TRANSL ONCOL, V6, P311, DOI 10.1593/tlo.12418
   Bonilla WV, 2012, SCIENCE, V335, P984, DOI 10.1126/science.1215418
   Byrne SN, 2011, AM J PATHOL, V179, P211, DOI 10.1016/j.ajpath.2011.03.010
   Cayrol C, 2009, P NATL ACAD SCI USA, V106, P9021, DOI 10.1073/pnas.0812690106
   Chan JK, 2012, J CLIN INVEST, V122, P2711, DOI 10.1172/JCI62423
   Chen SF, 2013, J PATHOL, V231, P180, DOI 10.1002/path.4226
   Choi YS, 2009, BLOOD, V114, P3117, DOI 10.1182/blood-2009-02-203372
   Cohen ES, 2015, NAT COMMUN, V6, DOI 10.1038/ncomms9327
   Cui GL, 2015, CANCER IMMUNOL IMMUN, V64, P181, DOI 10.1007/s00262-014-1624-x
   Edrei Y, 2012, BRIT J CANCER, V107, P658, DOI 10.1038/bjc.2012.322
   Erler JT, 2006, NATURE, V440, P1222, DOI 10.1038/nature04695
   Gao K, 2013, CANCER LETT, V335, P463, DOI 10.1016/j.canlet.2013.03.002
   Gao X, 2015, J IMMUNOL, V194, P438, DOI 10.4049/jimmunol.1401344
   Gebhardt C, 2006, BIOCHEM PHARMACOL, V72, P1622, DOI 10.1016/j.bcp.2006.05.017
   Guabiraba R, 2014, MUCOSAL IMMUNOL, V7, P1079, DOI 10.1038/mi.2013.124
   Guo XY, 2008, J BIOL CHEM, V283, P19864, DOI 10.1074/jbc.M800798200
   Haraldsen G, 2009, TRENDS IMMUNOL, V30, P227, DOI 10.1016/j.it.2009.03.003
   Hayakawa H, 2007, J BIOL CHEM, V282, P26369, DOI 10.1074/jbc.M704916200
   Herbst A, 2014, BMC GENOMICS, V15, DOI 10.1186/1471-2164-15-74
   Hiratsuka S, 2008, NAT CELL BIOL, V10, P1349, DOI 10.1038/ncb1794
   Hu LA, 2013, ASIAN PAC J CANCER P, V14, P2563, DOI 10.7314/APJCP.2013.14.4.2563
   Huang JZ, 2004, MOL CANCER RES, V2, P36
   Ichikawa M, 2011, MOL CANCER RES, V9, P133, DOI 10.1158/1541-7786.MCR-10-0394
   Jovanovic IP, 2014, INT J CANCER, V134, P1669, DOI 10.1002/ijc.28481
   Lakatos PL, 2008, WORLD J GASTROENTERO, V14, P3937, DOI 10.3748/wjg.14.3937
   Lamagna C, 2006, J LEUKOCYTE BIOL, V80, P705, DOI 10.1189/jlb.1105656
   Levescot A, 2014, CANCER RES, V74, P2669, DOI 10.1158/0008-5472.CAN-13-2797
   Liew FY, 2010, NAT REV IMMUNOL, V10, P103, DOI 10.1038/nri2692
   Lim SY, 2013, ONCOIMMUNOLOGY, V2, DOI 10.4161/onci.23187
   Maywald RL, 2015, P NATL ACAD SCI USA, V112, pE2487, DOI 10.1073/pnas.1422445112
   McClellan JL, 2012, CYTOKINE, V57, P113, DOI 10.1016/j.cyto.2011.09.027
   Miller AM, 2011, J INFLAMM-LOND, V8, DOI 10.1186/1476-9255-8-22
   MOSER AR, 1990, SCIENCE, V247, P322, DOI 10.1126/science.2296722
   Moussion C, 2008, PLOS ONE, V3, DOI 10.1371/journal.pone.0003331
   Nguyen DX, 2009, NAT REV CANCER, V9, P274, DOI 10.1038/nrc2622
   Pollheimer J, 2013, ARTERIOSCL THROM VAS, V33, pE47, DOI 10.1161/ATVBAHA.112.253427
   Polyak K, 2009, NAT REV CANCER, V9, P265, DOI 10.1038/nrc2620
   Popivanova BK, 2008, J CLIN INVEST, V118, P560, DOI [10.1172/JC132453, 10.1172/JCI32453]
   Priceman SJ, 2010, BLOOD, V115, P1461, DOI 10.1182/blood-2009-08-237412
   Qian BZ, 2011, NATURE, V475, P222, DOI 10.1038/nature10138
   Schmieder A, 2012, CYTOKINE, V60, P514, DOI 10.1016/j.cyto.2012.06.286
   Schmitz J, 2005, IMMUNITY, V23, P479, DOI 10.1016/j.immuni.2005.09.015
   Stacker SA, 2014, NAT REV CANCER, V14, P159, DOI 10.1038/nrc3677
   Sun PH, 2011, DIGEST DIS SCI, V56, P3596, DOI 10.1007/s10620-011-1760-5
   Tenesa A, 2009, NAT REV GENET, V10, P353, DOI 10.1038/nrg2574
   Terzic J, 2010, GASTROENTEROLOGY, V138, P2101, DOI 10.1053/j.gastro.2010.01.058
   Wang SL, 2009, CELL MOL IMMUNOL, V6, P327, DOI 10.1038/cmi.2009.43
   Welkenhuysen M, 2002, Community Genet, V5, P128, DOI 10.1159/000065170
   Yamada D, 2015, HEPATOLOGY, V61, P1627, DOI 10.1002/hep.27687
   Zhang Y, 2013, CLIN EXP METASTAS, V30, P903, DOI 10.1007/s10585-013-9591-8
   Zhao WH, 2010, CELL MOL IMMUNOL, V7, P260, DOI 10.1038/cmi.2010.3
NR 54
TC 99
Z9 108
U1 0
U2 56
PU WILEY
PI HOBOKEN
PA 111 RIVER ST, HOBOKEN 07030-5774, NJ USA
SN 0899-1987
EI 1098-2744
J9 MOL CARCINOGEN
JI Mol. Carcinog.
PD JAN
PY 2017
VL 56
IS 1
BP 272
EP 287
DI 10.1002/mc.22491
PG 16
WC Biochemistry & Molecular Biology; Oncology
WE Science Citation Index Expanded (SCI-EXPANDED)
SC Biochemistry & Molecular Biology; Oncology
GA EE9EZ
UT WOS:000389930000022
PM 27120577
OA Green Accepted
DA 2023-11-09
ER

PT J
AU Li, JN
   Yang, JP
   Xing, R
   Wang, Y
AF Li, Jinna
   Yang, Jiapeng
   Xing, Rui
   Wang, Ying
TI A novel inflammation-related signature for predicting prognosis and
   characterizing the tumor microenvironment in colorectal cancer
SO AGING-US
LA English
DT Article
DE colorectal cancer; inflammation -related genes; tumor microenvironment;
   inflammatory response; TIMP1
ID IMMUNE-RESPONSES; EXPRESSION; HALLMARKS; MACROPHAGES; NETWORKS; CELLS
AB Inflammation is a critical component of tumor progression, and it modifies the tumor microenvironment by various mechanisms. Here, we explore the effect of the inflammatory response on the tumor microenvironment in colorectal cancer (CRC). A prognostic signature consisting of inflammation-related genes (IRGs) was constructed and verified based on the inflammatory response by bioinformatics analysis. IRG risk model was identified as an independent prognostic factor in CRC, and was related to biological processes of extracellular matrix, cell adhesion and angiogenesis. The IRG risk score predicted the clinical benefit of ipilimumab. Weighted correlation network analysis identified TIMP1 as the hub gene of the inflammatory response in the IRG risk model. Coculture experiments with macrophages and CRC cells revealed that TIMP1 promoted macrophage migration, inhibited the expression of M1 markers (CD11C and CD80), and promoted the expression of M2 markers (ARG1 and CD163). TIMP1 promoted the expression of ICAM1 and CCL2 by activating the ERK1/2 signaling pathway to promote macrophage migration and M2-like polarization. These IRGs in the risk model regulated stromal and immune components in the tumor microenvironment and could serve as potential therapeutic targets in CRC. TIMP1 promoted macrophage migration and meditated macrophage M2 polarization by activating ERK1/2/CLAM1 and CCL2.
C1 [Li, Jinna; Xing, Rui; Wang, Ying] China Med Univ, Dept Oncol, Shengjing Hosp, Shenyang 110004, Liaoning, Peoples R China.
   [Yang, Jiapeng] China Med Univ, Dept Gen Surg, Shengjing Hosp, Shenyang 110004, Liaoning, Peoples R China.
C3 China Medical University; China Medical University
RP Xing, R; Wang, Y (corresponding author), China Med Univ, Dept Oncol, Shengjing Hosp, Shenyang 110004, Liaoning, Peoples R China.
EM xingr@sj-hospital.org; wang_ying@sj-hospital.org
FU Natural Science Foundation of Liaoning Province [2022 -MS -11]
FX Funding This article was supported by the Natural Science Foundation of
   Liaoning Province: 2022 -MS -11.
CR Aran D, 2017, GENOME BIOL, V18, DOI 10.1186/s13059-017-1349-1
   Bray F, 2018, CA-CANCER J CLIN, V68, P394, DOI 10.3322/caac.21492
   Bungert AD, 2023, NEUROPATH APPL NEURO, V49, DOI [10.1111/nan.12863PMID:36346010, DOI 10.1111/NAN.12863PMID:36346010]
   Chalabi M, 2020, NAT MED, V26, P566, DOI 10.1038/s41591-020-0805-8
   Chanmee T, 2014, CANCERS, V6, P1670, DOI 10.3390/cancers6031670
   Chen WB, 2022, INT J BIOL SCI, V18, P5978, DOI 10.7150/ijbs.74864
   Cho H, 2016, J PATHOL TRANSL MED, V50, P45, DOI 10.4132/jptm.2015.10.16
   Conciatori F, 2020, COMMUN BIOL, V3, DOI 10.1038/s42003-020-01263-y
   Drury J, 2020, FRONT ONCOL, V10, DOI 10.3389/fonc.2020.01185
   Fiori ME, 2019, MOL CANCER, V18, DOI 10.1186/s12943-019-0994-2
   Franchi L, 2009, NAT IMMUNOL, V10, P241, DOI 10.1038/ni.1703
   Friedman J, 2010, J STAT SOFTW, V33, P1, DOI 10.18637/jss.v033.i01
   Greten FR, 2019, IMMUNITY, V51, P27, DOI 10.1016/j.immuni.2019.06.025
   Guo Q, 2019, J CELL PHYSIOL, V234, P15496, DOI 10.1002/jcp.28197
   Hänzelmann S, 2013, BMC BIOINFORMATICS, V14, DOI 10.1186/1471-2105-14-7
   Hanahan D, 2011, CELL, V144, P646, DOI 10.1016/j.cell.2011.02.013
   Huang DW, 2009, NAT PROTOC, V4, P44, DOI 10.1038/nprot.2008.211
   Iasonos A, 2008, J CLIN ONCOL, V26, P1364, DOI 10.1200/JCO.2007.12.9791
   Jackson HW, 2017, NAT REV CANCER, V17, P38, DOI 10.1038/nrc.2016.115
   Justo BL, 2021, INT J MOL SCI, V22, DOI 10.3390/ijms22179319
   Karki R, 2019, NAT REV CANCER, V19, P197, DOI 10.1038/s41568-019-0123-y
   Lasry A, 2016, NAT IMMUNOL, V17, P230, DOI 10.1038/ni.3384
   Liu TY, 2022, OXID MED CELL LONGEV, V2022, DOI 10.1155/2022/8693664
   Ludmir EB, 2017, CANCER-AM CANCER SOC, V123, P1497, DOI 10.1002/cncr.30600
   Maciag PC, 2008, CANCER RES, V68, P8066, DOI 10.1158/0008-5472.CAN-08-0287
   Morano F, 2022, J CLIN ONCOL, V40, P1562, DOI 10.1200/JCO.21.02583
   Mouw JK, 2014, NAT REV MOL CELL BIO, V15, P771, DOI 10.1038/nrm3902
   Mueller MM, 2004, NAT REV CANCER, V4, P839, DOI 10.1038/nrc1477
   Multhaupt HAB, 2016, ADV DRUG DELIVER REV, V97, P28, DOI 10.1016/j.addr.2015.10.013
   Ohashi K, 2019, HEPATOLOGY, V70, P1582, DOI 10.1002/hep.30693
   Pickup MW, 2014, EMBO REP, V15, P1243, DOI 10.15252/embr.201439246
   Robin X, 2011, BMC BIOINFORMATICS, V12, DOI 10.1186/1471-2105-12-77
   Sanz-Garcia E, 2017, ANN ONCOL, V28, P2648, DOI 10.1093/annonc/mdx401
   Schrock AB, 2019, ANN ONCOL, V30, P1096, DOI 10.1093/annonc/mdz134
   Shen J, 2018, J EXP CLIN CANC RES, V37, DOI 10.1186/s13046-018-0850-z
   Shi YF, 2017, NAT REV DRUG DISCOV, V16, P35, DOI 10.1038/nrd.2016.193
   Singh R, 2017, MEDIAT INFLAMM, V2017, DOI 10.1155/2017/6027305
   Song GH, 2016, J EXP CLIN CANC RES, V35, DOI 10.1186/s13046-016-0427-7
   Subramanian A, 2005, P NATL ACAD SCI USA, V102, P15545, DOI 10.1073/pnas.0506580102
   Turley SJ, 2015, NAT REV IMMUNOL, V15, P669, DOI 10.1038/nri3902
   Van Allen EM, 2015, SCIENCE, V350, P207, DOI 10.1126/science.aad0095
   West NR, 2015, NAT REV IMMUNOL, V15, P615, DOI 10.1038/nri3896
   Xu L, 2018, CANCER RES, V78, P6575, DOI 10.1158/0008-5472.CAN-18-0689
   Yang H, 2020, J CANCER, V11, P3675, DOI 10.7150/jca.36696
   Yoshihara K, 2013, NAT COMMUN, V4, DOI 10.1038/ncomms3612
   Zhang CB, 2017, CLIN CANCER RES, V23, P6279, DOI 10.1158/1078-0432.CCR-16-2598
   Zhao WJ, 2021, FRONT IMMUNOL, V12, DOI 10.3389/fimmu.2021.682415
   Zhou WC, 2015, NAT CELL BIOL, V17, P170, DOI 10.1038/ncb3090
   Zhu C, 2019, ONCOIMMUNOLOGY, V8, DOI 10.1080/2162402X.2019.1621677
   Zhu YW, 2011, IMMUNITY, V34, P466, DOI 10.1016/j.immuni.2011.04.008
NR 50
TC 4
Z9 4
U1 2
U2 2
PU IMPACT JOURNALS LLC
PI ORCHARD PARK
PA 6666 E QUAKER ST, STE 1, ORCHARD PARK, NY 14127 USA
SN 1945-4589
J9 AGING-US
JI Aging-US
PD APR 15
PY 2023
VL 15
IS 7
BP 2554
EP 2581
PG 28
WC Cell Biology; Geriatrics & Gerontology
WE Science Citation Index Expanded (SCI-EXPANDED)
SC Cell Biology; Geriatrics & Gerontology
GA E4EA9
UT WOS:000975079100018
PM 37014331
OA Green Published, gold
DA 2023-11-09
ER

PT J
AU Song, XP
   Xie, D
   Tan, FB
   Zhou, Y
   Li, YQ
   Zhou, ZY
   Pei, Q
   Pei, HP
AF Song, Xiangping
   Xie, Di
   Tan, Fengbo
   Zhou, Yuan
   Li, Yuqiang
   Zhou, Zhongyi
   Pei, Qian
   Pei, Haiping
TI Intravascular emboli relates to immunosuppressive tumor microenvironment
   and predicts prognosis in stage III colorectal cancer
SO AGING-US
LA English
DT Article
DE intravascular emboli; colorectal cancer; tumor infiltrating lymphocyte;
   tumor microenvironment; prognosis
ID VASCULAR INVASION; POOR-PROGNOSIS; COLON-CANCER; PROGRESSION;
   METASTASIS; EXPRESSION; CELLS; ANGIOGENESIS; INFLAMMATION; CARCINOMA
AB Background: Stage III colorectal cancer (CRC) patients experience varying degrees of prognosis even if receiving standard therapeutic regimes. Intravascular emboli (IVE), a type of vascular invasion, impacts the clinical outcome in CRC. In this study, we confirmed the role of IVE in predicting the prognosis of stage III CRC patients and characterized the tumor microenvironment (TME) of CRC with IVE.
   Methods: Data from 220 consecutive patients (cohort 1) with stage III CRC undergoing radical surgery was collected retrospectively between January 2009 to December 2014. According to the presence of IVE, which was confirmed by two independent pathologists, patients were classified into two groups. Univariate and multivariate Cox regression analyses were performed to evaluate the relation of IVE presence to patients' prognosis. The association between IVE and clinicopathological factors was also analyzed. Furthermore, differentially expressed genes (DEGs) and gene set enrichment analyses (GSEA) were performed to describe features of the TME based on microarray data consisting of 6 patients. Tumor tissues from a separate cohort of 73 patients with stage III CRC (cohort 2) collected between June 2014 and December 2015 were used to analyze tumor-infiltrating lymphocyte (TIL) by immunohistochemistry (IHC) staining.
   Results: IVE was observed in 126 (57.3%) patients and could serve as an unfavorable independent prognostic predictor (P < 0.001) as well as lymph node metastasis (P < 0.05) and tumor location (P < 0.05). Additionally, patients with IVE had a higher neutrophil percentage (P = 0.002) and lower lymphocyte percentage (P = 0.002) relative to those without IVE. CRC with IVE had a significantly different profile of DEGs compared to CRC without IVE, and GSEA showed chronic inflammatory and immunosuppressive TME may promote IVE development. In cohort 2, tumors with IVE had fewer CD3(+)TILs in the stromal region, as well as fewer CD8(+) TILs in both stromal and tumoral regions relative to those without IVE.
   Conclusion: IVE, which was related closely to a chronic inflammatory and immunosuppressive TME, forecasted a worse prognosis of stage III CRC patients and may be taken into consideration when a therapeutic strategy is decided upon.
C1 [Song, Xiangping; Tan, Fengbo; Zhou, Yuan; Li, Yuqiang; Zhou, Zhongyi; Pei, Qian; Pei, Haiping] Cent South Univ, Xiangya Hosp, Dept Gen Surg, Changsha, Peoples R China.
   [Song, Xiangping] Cent South Univ, Xiangya Hosp, Dept Geriatr Surg, Changsha, Peoples R China.
   [Xie, Di] Cent South Univ, Xiangya Hosp 3, Dept Neurol, Changsha, Peoples R China.
   [Pei, Haiping] Cent South Univ, Xiangya Hosp, Natl Clin Res Ctr Geriatr Disorders, Changsha, Peoples R China.
C3 Central South University; Central South University; Central South
   University; Central South University
RP Pei, Q; Pei, HP (corresponding author), Cent South Univ, Xiangya Hosp, Dept Gen Surg, Changsha, Peoples R China.; Xie, D (corresponding author), Cent South Univ, Xiangya Hosp 3, Dept Neurol, Changsha, Peoples R China.; Pei, HP (corresponding author), Cent South Univ, Xiangya Hosp, Natl Clin Res Ctr Geriatr Disorders, Changsha, Peoples R China.
EM didixie0828@outlook.com; Peiqian1221@csu.edu.cn; php1966@csu.edu.cn
RI 裴, 谦/HDO-1855-2022
FU Nature Scientific Foundation of China [81702956]; Strategy-Oriented
   Special Project of Central South University in China [ZLXD2017003]
FX This work was supported by the Nature Scientific Foundation of China,
   grant number: 81702956; the Strategy-Oriented Special Project of Central
   South University in China, grant number: ZLXD2017003.
CR Alfaro C, 2017, CANCER TREAT REV, V60, P24, DOI 10.1016/j.ctrv.2017.08.004
   Astrosini C, 2008, INT J CANCER, V123, P409, DOI 10.1002/ijc.23466
   Benson AB III, 2018, J NATL COMPR CANC NE, V16, P359, DOI 10.6004/jnccn.2018.0021
   Chen DS, 2013, IMMUNITY, V39, P1, DOI 10.1016/j.immuni.2013.07.012
   Chen JX, 2014, MED ONCOL, V31, DOI 10.1007/s12032-014-0082-9
   Chung AS, 2013, NAT MED, V19, P1114, DOI 10.1038/nm.3291
   Ciardiello F, 2016, ANN ONCOL, V27, P1055, DOI 10.1093/annonc/mdw136
   Comoli P, 2019, ANN ONCOL, V30, P1740, DOI 10.1093/annonc/mdz285
   Dienstmann R, 2019, ANN ONCOL, V30, P1622, DOI 10.1093/annonc/mdz287
   Donnem T, 2016, ANN ONCOL, V27, P226, DOI 10.1093/annonc/mdv560
   Edge SB, 2010, ANN SURG ONCOL, V17, P1471, DOI 10.1245/s10434-010-0985-4
   Elinav E, 2013, NAT REV CANCER, V13, P759, DOI 10.1038/nrc3611
   Francipane MG, 2008, CANCER RES, V68, P4022, DOI 10.1158/0008-5472.CAN-07-6874
   Hallett MA, 2012, CANCER RES, V72, P6338, DOI 10.1158/0008-5472.CAN-12-3544
   Hurtado CG, 2018, GASTROENTEROLOGY, V155, P1706, DOI 10.1053/j.gastro.2018.08.056
   Idos GE, 2020, SCI REP-UK, V10, DOI 10.1038/s41598-020-60255-4
   Ivashkiv LB, 2018, NAT REV IMMUNOL, V18, P545, DOI 10.1038/s41577-018-0029-z
   Jemal A, 2011, CA-CANCER J CLIN, V61, P134, DOI [10.3322/caac.20115, 10.3322/caac.20107, 10.3322/caac.21492]
   Kopetz S, 2019, NEW ENGL J MED, V381, P1632, DOI 10.1056/NEJMoa1908075
   KRASNA MJ, 1988, CANCER-AM CANCER SOC, V61, P1018, DOI 10.1002/1097-0142(19880301)61:5<1018::AID-CNCR2820610527>3.0.CO;2-H
   Lee H, 2021, CANCER SCI, V112, P3732, DOI 10.1111/cas.15026
   Li HC, 2019, CELL DEATH DIS, V10, DOI 10.1038/s41419-019-1376-9
   Li P, 2015, INT J CLIN EXP PATHO, V8, P3910
   Li TJ, 2017, CLIN CANCER RES, V23, P1575, DOI 10.1158/1078-0432.CCR-16-0617
   Liu XW, 2017, BIOMED PHARMACOTHER, V88, P595, DOI 10.1016/j.biopha.2017.01.112
   Maehara Y, 2000, SURGERY, V128, P408, DOI 10.1067/msy.2000.107265
   Mei Z, 2014, BRIT J CANCER, V110, P1595, DOI 10.1038/bjc.2014.46
   Pei Q, 2016, ONCOTARGET, V7, P57268, DOI 10.18632/oncotarget.11266
   Qin SK, 2018, J CLIN ONCOL, V36, P3031, DOI 10.1200/JCO.2018.78.3183
   Siegel RL, 2017, CA-CANCER J CLIN, V67, P177, DOI 10.3322/caac.21395
   Siravegna G, 2019, ANN ONCOL, V30, P1580, DOI 10.1093/annonc/mdz227
   Song XP, 2020, J GASTROEN HEPATOL, V35, P1180, DOI 10.1111/jgh.15001
   Song XP, 2017, ONCOTARGET, V8, P45178, DOI 10.18632/oncotarget.16774
   Spill F, 2016, CURR OPIN BIOTECH, V40, P41, DOI 10.1016/j.copbio.2016.02.007
   Subramanian A, 2005, P NATL ACAD SCI USA, V102, P15545, DOI 10.1073/pnas.0506580102
   Sui QQ, 2021, J IMMUNOTHER CANCER, V9, DOI 10.1136/jitc-2020-001498
   TALBOT IC, 1981, HISTOPATHOLOGY, V5, P141, DOI 10.1111/j.1365-2559.1981.tb01774.x
   TALBOT IC, 1980, BRIT J SURG, V67, P439, DOI 10.1002/bjs.1800670619
   Tamminga M, 2019, ANN ONCOL, V30, P1031, DOI 10.1093/annonc/mdz162
   Tan YQ, 2021, THERANOSTICS, V11, P5214, DOI 10.7150/thno.58322
   Thorsson V, 2019, IMMUNITY, V51, P411, DOI [10.1016/j.immuni.2019.08.004, 10.1016/j.immuni.2018.03.023]
   Valastyan S, 2011, CELL, V147, P275, DOI 10.1016/j.cell.2011.09.024
   VANNAGELL JR, 1978, CANCER, V41, P228, DOI 10.1002/1097-0142(197801)41:1<228::AID-CNCR2820410131>3.0.CO;2-6
   Wang MN, 2017, J CANCER, V8, P761, DOI 10.7150/jca.17648
   Westenend PJ, 2005, J CLIN PATHOL, V58, P196, DOI 10.1136/jcp.2004.018515
   Wu F, 2018, CANCER LETT, V435, P1, DOI 10.1016/j.canlet.2018.07.031
   Xia Y, 2020, MAT SCI ENG C-MATER, V110, DOI 10.1016/j.msec.2019.110594
   Yang L, 2017, SEMIN CANCER BIOL, V47, P185, DOI 10.1016/j.semcancer.2017.08.001
   Zhang CM, 2016, INT J ENV RES PUB HE, V13, DOI 10.3390/ijerph13090892
   Zhang L, 2019, MOL CANCER, V18, DOI 10.1186/s12943-019-0989-z
   Zhong XM, 2020, MOL CANCER, V19, DOI 10.1186/s12943-020-1141-9
NR 51
TC 1
Z9 2
U1 3
U2 9
PU IMPACT JOURNALS LLC
PI ORCHARD PARK
PA 6666 E QUAKER ST, STE 1, ORCHARD PARK, NY 14127 USA
SN 1945-4589
J9 AGING-US
JI Aging-US
PD AUG 31
PY 2021
VL 13
IS 16
BP 20609
EP 20628
PG 20
WC Cell Biology; Geriatrics & Gerontology
WE Science Citation Index Expanded (SCI-EXPANDED)
SC Cell Biology; Geriatrics & Gerontology
GA UK6PQ
UT WOS:000692090100007
PM 34438367
OA Green Published, gold
DA 2023-11-09
ER

PT J
AU Grizzi, F
   Bianchi, P
   Malesci, A
   Laghi, L
AF Grizzi, Fabio
   Bianchi, Paolo
   Malesci, Alberto
   Laghi, Luigi
TI Prognostic value of innate and adaptive immunity in colorectal cancer
SO WORLD JOURNAL OF GASTROENTEROLOGY
LA English
DT Article
DE Colorectal cancer; Immunity; Inflammation; Prognosis; Metastasis
ID REGULATORY T-CELLS; HUMAN COLON-CANCER; MICROSATELLITE INSTABILITY;
   TUMOR PROGRESSION; MACROPHAGE DIFFERENTIATION; IMPROVED SURVIVAL;
   INVASIVE MARGIN; RECTAL-CANCER; MAST-CELLS; INFILTRATION
AB Colorectal cancer (CRC) remains one of the major public health problems throughout the world. Originally depicted as a multi-step dynamical disease, CRC develops slowly over several years and progresses through cytologically distinct benign and malignant states, from single crypt lesions through adenoma, to malignant carcinoma with the potential for invasion and metastasis. Moving from histological observations since a long time, it has been recognized that inflammation and immunity actively participate in the pathogenesis, surveillance and progression of CRC. The advent of immunohistochemical techniques and of animal models has improved our understanding of the immune dynamical system in CRC. It is well known that immune cells have variable behavior controlled by complex interactions in the tumor microenvironment. Advances in immunology and molecular biology have shown that CRC is immunogenic and that host immune responses influence survival. Several lines of evidence support the concept that tumor stromal cells, are not merely a scaffold, but rather they influence growth, survival, and invasiveness of cancer cells, dynamically contributing to the tumor microenvironment, together with immune cells. Different types of immune cells infiltrate CRC, comprising cells of both the innate and adaptive immune system. A relevant issue is to unravel the discrepancy between the inhibitory effects on cancer growth exerted by the local immune response and the promoting effects on cancer proliferation, invasion, and dissemination induced by some types of inflammatory cells. Here, we sought to discuss the role played by innate and adaptive immune system in the local progression and metastasis of CRC, and the prognostic information that we can currently understand and exploit. (C) 2013 Baishideng. All rights reserved.
C1 [Grizzi, Fabio; Bianchi, Paolo; Laghi, Luigi] Humanitas Clin & Res Ctr, Lab Mol Gastroenterol, I-20089 Milan, Italy.
   [Malesci, Alberto] Humanitas Clin & Res Ctr, Div Gastroenterol, I-20089 Milan, Italy.
   [Malesci, Alberto] Univ Milan, Dept Translat Med, I-20089 Milan, Italy.
C3 University of Milan
RP Grizzi, F (corresponding author), Humanitas Clin & Res Ctr, Lab Mol Gastroenterol, Via Manzoni 56, I-20089 Milan, Italy.
EM fabio.grizzi@humanitasresearch.it
RI Laghi, Luigi/GZM-5831-2022; Grizzi, Fabio/K-3448-2018; Bianchi,
   Paolo/E-7592-2013
OI Laghi, Luigi/0000-0003-4187-1059; Grizzi, Fabio/0000-0003-0925-742X;
   Bianchi, Paolo/0000-0001-5786-5644
FU Ministry of Education, University and Research (MIUR); Alliance Against
   Cancer; Italian Association for Cancer Research [IG5256]
FX Supported by Ministry of Education, University and Research (MIUR),
   Target Project Oncologia 2006; Alliance Against Cancer; and the Italian
   Association for Cancer Research Grant Project, No. IG5256
CR Akira S, 2006, CELL, V124, P783, DOI 10.1016/j.cell.2006.02.015
   Banerjea Ayan, 2005, World J Surg Oncol, V3, P26, DOI 10.1186/1477-7819-3-26
   Barnas JL, 2010, CANCER MICROENVIRON, V3, P29, DOI 10.1007/s12307-010-0044-5
   Bhowmick NA, 2004, NATURE, V432, P332, DOI 10.1038/nature03096
   Bissell MJ, 2001, NAT REV CANCER, V1, P46, DOI 10.1038/35094059
   Biswas SK, 2010, NAT IMMUNOL, V11, P889, DOI 10.1038/ni.1937
   Blatner NR, 2010, P NATL ACAD SCI USA, V107, P6430, DOI 10.1073/pnas.0913683107
   Boland CR, 2010, GASTROENTEROLOGY, V138, P2073, DOI [10.1053/j.gastro.2009.12.064, 10.1053/j.gastro.2010.04.024]
   Boland CR, 1998, CANCER RES, V58, P5248
   Carethers JM, 2004, GASTROENTEROLOGY, V126, P394, DOI 10.1053/j.gastro.2003.12.023
   Chen GY, 2008, CANCER RES, V68, P10060, DOI 10.1158/0008-5472.CAN-08-2061
   Chiba T, 2004, BRIT J CANCER, V91, P1711, DOI 10.1038/sj.bjc.6602201
   Clarke SL, 2006, PLOS ONE, V1, DOI 10.1371/journal.pone.0000129
   Correale P, 2010, J IMMUNOTHER, V33, P435, DOI 10.1097/CJI.0b013e3181d32f01
   Curiel TJ, 2004, NAT MED, V10, P942, DOI 10.1038/nm1093
   DeNardo DG, 2009, CANCER CELL, V16, P91, DOI 10.1016/j.ccr.2009.06.018
   Deschoolmeester V, 2010, ONCOLOGIST, V15, P699, DOI 10.1634/theoncologist.2010-0025
   Deschoolmeester V, 2010, BMC IMMUNOL, V11, DOI 10.1186/1471-2172-11-19
   Disis ML, 2010, J CLIN ONCOL, V28, P4531, DOI 10.1200/JCO.2009.27.2146
   Dunn GP, 2004, ANNU REV IMMUNOL, V22, P329, DOI 10.1146/annurev.immunol.22.012703.104803
   FEARON ER, 1990, CELL, V61, P759, DOI 10.1016/0092-8674(90)90186-I
   Ferrone C, 2010, J CLIN ONCOL, V28, P4045, DOI 10.1200/JCO.2010.27.9992
   Forssell J, 2007, CLIN CANCER RES, V13, P1472, DOI 10.1158/1078-0432.CCR-06-2073
   Franchi L, 2006, J IMMUNOL, V177, P3507, DOI 10.4049/jimmunol.177.6.3507
   Frey DM, 2010, INT J CANCER, V126, P2635, DOI 10.1002/ijc.24989
   Fukata M, 2009, INFLAMM BOWEL DIS, V15, P997, DOI 10.1002/ibd.20880
   Galon J, 2006, SCIENCE, V313, P1960, DOI 10.1126/science.1129139
   Galon J, 2007, CANCER RES, V67, P1883, DOI 10.1158/0008-5472.CAN-06-4806
   Gounaris E, 2007, P NATL ACAD SCI USA, V104, P19977, DOI 10.1073/pnas.0704620104
   Grizzi F, 2006, CANCER CELL INT, V6, DOI 10.1186/1475-2867-6-4
   Grizzi F, 2006, THEOR BIOL MED MODEL, V3, DOI 10.1186/1742-4682-3-37
   Gryfe R, 2000, NEW ENGL J MED, V342, P69, DOI 10.1056/NEJM200001133420201
   Gulubova M, 2009, J GASTROEN HEPATOL, V24, P1265, DOI 10.1111/j.1440-1746.2007.05009.x
   Halama Niels, 2009, Cancer Immun, V9, P1
   Halazun KJ, 2008, EJSO-EUR J SURG ONC, V34, P55, DOI 10.1016/j.ejso.2007.02.014
   Herbeuval JP, 2004, J IMMUNOL, V172, P4630, DOI 10.4049/jimmunol.172.7.4630
   Herszényi L, 2008, PATHOL ONCOL RES, V14, P31, DOI 10.1007/s12253-008-9004-5
   Hiraoka N, 2006, CLIN CANCER RES, V12, P5423, DOI 10.1158/1078-0432.CCR-06-0369
   Holcombe RF, 1999, CANCER IMMUNOL IMMUN, V48, P533, DOI 10.1007/s002620050602
   Hyde A, 2010, AM J SURG PATHOL, V34, P1820, DOI 10.1097/PAS.0b013e3181f6a912
   Imai K, 2008, CARCINOGENESIS, V29, P673, DOI 10.1093/carcin/bgm228
   Jass Jeremy R., 2006, Critical Reviews in Oncogenesis, V12, P273
   Kaler P, 2010, PLOS ONE, V5, DOI 10.1371/journal.pone.0011700
   Kang JC, 2010, J SURG ONCOL, V102, P242, DOI 10.1002/jso.21617
   Khan AR, 2010, INT REV IMMUNOL, V29, P461, DOI 10.3109/08830185.2010.508854
   Kobayashi N, 2007, CLIN CANCER RES, V13, P902, DOI 10.1158/1078-0432.CCR-06-2363
   Laghi L, 2009, LANCET ONCOL, V10, P877, DOI 10.1016/S1470-2045(09)70186-X
   Lewis C, 2005, AM J PATHOL, V167, P627, DOI 10.1016/S0002-9440(10)62038-X
   Li YY, 2010, CELL IMMUNOL, V265, P164, DOI 10.1016/j.cellimm.2010.07.014
   Li YY, 2009, HUM IMMUNOL, V70, P151, DOI 10.1016/j.humimm.2009.01.004
   Loose D, 2009, CANCER BIOTHER RADIO, V24, P369, DOI 10.1089/cbr.2008.0593
   Malesci A, 2007, CLIN CANCER RES, V13, P3831, DOI 10.1158/1078-0432.CCR-07-0366
   Mantovani A, 2008, NATURE, V454, P436, DOI 10.1038/nature07205
   Mantovani A, 2008, LANCET, V371, P771, DOI 10.1016/S0140-6736(08)60241-X
   Mantovani A, 2007, EUR J IMMUNOL, V37, P14, DOI 10.1002/eji.200636910
   Mantovani A, 2006, CANCER METAST REV, V25, P315, DOI 10.1007/s10555-006-9001-7
   Mantovani A, 2010, CURR OPIN IMMUNOL, V22, P231, DOI 10.1016/j.coi.2010.01.009
   Martinez FO, 2006, J IMMUNOL, V177, P7303, DOI 10.4049/jimmunol.177.10.7303
   McLean MH, 2011, PLOS ONE, V6, DOI 10.1371/journal.pone.0015366
   Michor F, 2005, SEMIN CANCER BIOL, V15, P484, DOI 10.1016/j.semcancer.2005.06.005
   Mueller MM, 2004, NAT REV CANCER, V4, P839, DOI 10.1038/nrc1477
   Nagtegaal ID, 2001, BMC CANCER, V1, DOI 10.1186/1471-2407-1-7
   Needham DJ, 2006, BIOCHEM BIOPH RES CO, V343, P684, DOI 10.1016/j.bbrc.2006.03.018
   Nielsen HJ, 1999, J PATHOL, V189, P487, DOI 10.1002/(SICI)1096-9896(199912)189:4<487::AID-PATH484>3.0.CO;2-I
   Nosho K, 2010, J PATHOL, V222, P350, DOI 10.1002/path.2774
   Ogino S, 2011, GUT, V60, P397, DOI 10.1136/gut.2010.217182
   Pagès F, 2005, NEW ENGL J MED, V353, P2654, DOI 10.1056/NEJMoa051424
   Pagès F, 2010, ONCOGENE, V29, P1093, DOI 10.1038/onc.2009.416
   Papadopoulou S, 2001, TUMOR BIOL, V22, P383, DOI 10.1159/000050641
   Paschen A, 2004, CANCER IMMUNOL IMMUN, V53, P196, DOI 10.1007/s00262-003-0479-3
   Peddareddigari VG, 2010, CANCER MICROENVIRON, V3, P149, DOI 10.1007/s12307-010-0038-3
   Pino MS, 2010, GASTROENTEROLOGY, V138, P2059, DOI 10.1053/j.gastro.2009.12.065
   Rigo A, 2010, MOL CANCER, V9, DOI 10.1186/1476-4598-9-273
   Salama P, 2008, ANZ J SURG, V78, P745, DOI 10.1111/j.1445-2197.2008.04642.x
   Salama P, 2009, J CLIN ONCOL, V27, P186, DOI 10.1200/JCO.2008.18.7229
   Saleh M, 2011, NAT REV IMMUNOL, V11, P9, DOI 10.1038/nri2891
   Saurer L, 2009, ALLERGY, V64, P505, DOI 10.1111/j.1398-9995.2009.01965.x
   Sica A, 2008, SEMIN CANCER BIOL, V18, P349, DOI 10.1016/j.semcancer.2008.03.004
   Suzuki A, 2002, J PATHOL, V196, P37, DOI 10.1002/path.1018
   Suzuki H, 2010, CANCER IMMUNOL IMMUN, V59, P653, DOI 10.1007/s00262-009-0781-9
   Terzic J, 2010, GASTROENTEROLOGY, V138, P2101, DOI 10.1053/j.gastro.2010.01.058
   Umemura N, 2008, J LEUKOCYTE BIOL, V83, P1136, DOI 10.1189/jlb.0907611
   Vesely P, 2005, INT J BIOL MARKER, V20, P126, DOI 10.1177/172460080502000208
   VOGELSTEIN B, 1988, NEW ENGL J MED, V319, P525, DOI 10.1056/NEJM198809013190901
   Xie ZJ, 2006, WORLD J GASTROENTERO, V12, P1757, DOI 10.3748/wjg.v12.i11.1757
   Zhou Q, 2010, J TRANSL MED, V8, DOI 10.1186/1479-5876-8-13
   Zlobec I, 2009, WORLD J GASTROENTERO, V15, P5898, DOI 10.3748/wjg.15.5898
   Zou WP, 2006, NAT REV IMMUNOL, V6, P295, DOI 10.1038/nri1806
NR 88
TC 52
Z9 54
U1 0
U2 16
PU BAISHIDENG PUBL GRP CO LTD
PI WANCHAI
PA ROOM 1701, 17-F, HENAN BUILDING, NO. 90, JAFFE RD, WANCHAI, HONG KONG
   100025, PEOPLES R CHINA
SN 1007-9327
J9 WORLD J GASTROENTERO
JI World J. Gastroenterol.
PD JAN 14
PY 2013
VL 19
IS 2
BP 174
EP 184
DI 10.3748/wjg.v19.i2.174
PG 11
WC Gastroenterology & Hepatology
WE Science Citation Index Expanded (SCI-EXPANDED)
SC Gastroenterology & Hepatology
GA 069FP
UT WOS:000313421000006
PM 23345940
OA Green Published, hybrid
DA 2023-11-09
ER

PT J
AU Saliba, J
   Coutaud, B
   Makhani, K
   Roth, NE
   Jackson, J
   Park, JY
   Gagnon, N
   Costa, P
   Jeyakumar, T
   Bury, M
   Beauchemin, N
   Mann, KK
   Blank, V
AF Saliba, James
   Coutaud, Baptiste
   Makhani, Kiran
   Roth, Noam Epstein
   Jackson, Jennie
   Park, Joo Yeoun
   Gagnon, Natascha
   Costa, Paolo
   Jeyakumar, Thiviya
   Bury, Marina
   Beauchemin, Nicole
   Mann, Koren K.
   Blank, Volker
TI Loss of NFE2L3 protects against inflammation-induced colorectal cancer
   through modulation of the tumor microenvironment
SO ONCOGENE
LA English
DT Article
ID ERYTHROID 2-LIKE 3; MAST-CELLS; NUCLEAR FACTOR; COLON-CANCER;
   METASTASIS; EXPRESSION; CARCINOMA; IL-33; ACTIVATION; CONTRIBUTE
AB We investigated the role of the NFE2L3 transcription factor in inflammation-induced colorectal cancer. Our studies revealed that Nfe2l3(-/-) mice exhibit significantly less inflammation in the colon, reduced tumor size and numbers, and skewed localization of tumors with a more pronounced decrease of tumors in the distal colon. CIBERSORT analysis of RNA-seq data from normal and tumor tissue predicted a reduction in mast cells in Nfe2l3(-/-) animals, which was confirmed by toluidine blue staining. Concomitantly, the transcript levels of Il33 and Rab27a, both important regulators of mast cells, were reduced and increased, respectively, in the colorectal tumors of Nfe2l3(-/-) mice. Furthermore, we validated NFE2L3 binding to the regulatory sequences of the IL33 and RAB27A loci in human colorectal carcinoma cells. Using digital spatial profiling, we found that Nfe2l3(-/-) mice presented elevated FOXP3 and immune checkpoint markers CTLA4, TIM3, and LAG3, suggesting an increase in Treg counts. Staining for CD3 and FOXP3 confirmed a significant increase in immunosuppressive Tregs in the colon of Nfe2l3(-/-) animals. Also, Human Microbiome Project (HMP2) data showed that NFE2L3 transcript levels are higher in the rectum of ulcerative colitis patients. The observed changes in the tumor microenvironment provide new insights into the molecular differences regarding colon cancer sidedness. This may be exploited for the treatment of early-onset colorectal cancer as this emerging subtype primarily displays distal/left-sided tumors.
C1 [Saliba, James; Coutaud, Baptiste; Makhani, Kiran; Roth, Noam Epstein; Jackson, Jennie; Park, Joo Yeoun; Gagnon, Natascha; Costa, Paolo; Bury, Marina; Mann, Koren K.; Blank, Volker] Lady Davis Inst Med Res, Montreal, PQ, Canada.
   [Saliba, James; Makhani, Kiran; Roth, Noam Epstein; Jeyakumar, Thiviya; Beauchemin, Nicole; Blank, Volker] McGill Univ, Dept Med, Montreal, PQ, Canada.
   [Jeyakumar, Thiviya; Beauchemin, Nicole] McGill Univ, Goodman Canc Inst, Montreal, PQ, Canada.
   [Jeyakumar, Thiviya; Beauchemin, Nicole] McGill Univ, Dept Oncol, Montreal, PQ, Canada.
   [Jeyakumar, Thiviya; Beauchemin, Nicole] McGill Univ, Dept Biochem, Montreal, PQ, Canada.
   [Mann, Koren K.] McGill Univ, Dept Pharmacol & Therapeut, Montreal, PQ, Canada.
   [Blank, Volker] McGill Univ, Dept Physiol, Montreal, PQ, Canada.
   [Jackson, Jennie] Univ British Columbia, Life Sci Inst, Vancouver, BC, Canada.
   [Jackson, Jennie] Univ British Columbia, Dept Microbiol & Immunol, Vancouver, BC, Canada.
   [Bury, Marina] UCLouvain, De Duve Inst, Brussels, Belgium.
C3 McGill University; Lady Davis Institute; McGill University; McGill
   University; McGill University; McGill University; McGill University;
   McGill University; University of British Columbia; University of British
   Columbia; Universite Catholique Louvain
RP Blank, V (corresponding author), Lady Davis Inst Med Res, Montreal, PQ, Canada.; Blank, V (corresponding author), McGill Univ, Dept Med, Montreal, PQ, Canada.; Blank, V (corresponding author), McGill Univ, Dept Physiol, Montreal, PQ, Canada.
EM volker.blank@mcgill.ca
OI Jackson, Jennie/0000-0003-2890-4047
FU SEG (Lebanon) studentship; McGill Integrated Cancer Research Training
   Program (MICRTP) studentship; LDI/TD bank fellowship; Gordon Phillip
   Studentship; Division of Experimental Medicine, McGilll University; Lady
   Davis Institute/TB bank studentship; Biotalent Canada; MICRTP
   studentship; Donner Canada Foundation; MICRTP; FRQS; Cole Foundation
   fellowship; Canadian Institutes of Health Research (CIHR) [MOP-97932,
   PJT-152937]
FX We would like to thank Steven Hebert and Claudia Kleinman for
   bioinformatics analyses and expertise, and Ulrich Blank for advice on
   mast cells. JS was supported by SEG (Lebanon) and McGill Integrated
   Cancer Research Training Program (MICRTP) studentships. KM obtained a
   studentship from LDI/TD bank fellowship and Gordon Phillip Studentship,
   NER was supported by a recruitment award (Division of Experimental
   Medicine, McGilll University) and a Lady Davis Institute/TB bank
   studentship, JJ received support from Biotalent Canada, JYP was
   supported by a MICRTP studentship and TJ from Donner Canada Foundation,
   MB was supported by MICRTP, FRQS and a Cole Foundation fellowship. The
   study was supported by the Canadian Institutes of Health Research (CIHR)
   MOP-97932 and PJT-152937 grants to VB.
CR Akimoto N, 2021, NAT REV CLIN ONCOL, V18, P230, DOI 10.1038/s41571-020-00445-1
   Anderson AC, 2016, IMMUNITY, V44, P989, DOI 10.1016/j.immuni.2016.05.001
   Aono S, 2019, INT J MOL SCI, V20, DOI 10.3390/ijms20133344
   Arnold M, 2017, GUT, V66, P683, DOI 10.1136/gutjnl-2015-310912
   Baran B, 2018, GASTROENTEROL RES, V11, P264, DOI 10.14740/gr1062w
   Blank V, 2008, J MOL BIOL, V376, P913, DOI 10.1016/j.jmb.2007.11.074
   Blatner NR, 2010, P NATL ACAD SCI USA, V107, P6430, DOI 10.1073/pnas.0913683107
   Bleeker JS, 2020, J CLIN ONCOL, V38
   Bury M, 2019, CELL REP, V29, P1469, DOI 10.1016/j.celrep.2019.09.087
   Chen BB, 2018, METHODS MOL BIOL, V1711, P243, DOI 10.1007/978-1-4939-7493-1_12
   Chen LB, 2019, GENE, V692, P119, DOI 10.1016/j.gene.2019.01.001
   Chénais B, 2005, MOL ENDOCRINOL, V19, P125, DOI 10.1210/me.2003-0379
   Cheon EC, 2011, CANCER RES, V71, P1627, DOI 10.1158/0008-5472.CAN-10-1923
   Chevillard G, 2011, CELL MOL LIFE SCI, V68, P3337, DOI 10.1007/s00018-011-0747-x
   Chevillard G, 2011, BLOOD, V117, P2005, DOI 10.1182/blood-2010-02-271460
   Chowdhury A, 2017, SCI REP-UK, V7, DOI 10.1038/srep42725
   Cui GL, 2018, FRONT ONCOL, V8, DOI 10.3389/fonc.2018.00561
   Danelli L, 2015, CANCER IMMUNOL RES, V3, P85, DOI 10.1158/2326-6066.CIR-14-0102
   De Oliveira T, 2019, ONCOGENE, V38, P1787, DOI 10.1038/s41388-018-0551-2
   Dong WW, 2015, DISCOV MED, V20, P357
   Dunham I, 2012, NATURE, V489, P57, DOI 10.1038/nature11247
   Durinck S, 2005, BIOINFORMATICS, V21, P3439, DOI 10.1093/bioinformatics/bti525
   Durinck S, 2009, NAT PROTOC, V4, P1184, DOI 10.1038/nprot.2009.97
   Fodil N, 2017, NAT COMMUN, V8, DOI 10.1038/s41467-017-01381-y
   Fukuda M, 2013, TRAFFIC, V14, P949, DOI 10.1111/tra.12083
   Galon J, 2019, NAT REV DRUG DISCOV, V18, P197, DOI 10.1038/s41573-018-0007-y
   Gounaris E, 2007, P NATL ACAD SCI USA, V104, P19977, DOI 10.1073/pnas.0704620104
   Gulubova MV, 2012, INT J COLORECTAL DIS, V27, P159, DOI 10.1007/s00384-011-1334-1
   Heijmans J, 2012, BBA-MOL BASIS DIS, V1822, P9, DOI 10.1016/j.bbadis.2010.12.001
   Hodzic Z, 2017, CYTOKINE, V100, P1, DOI 10.1016/j.cyto.2017.06.017
   Johnson CM, 2013, CANCER CAUSE CONTROL, V24, P1207, DOI 10.1007/s10552-013-0201-5
   Joulia R, 2017, J ALLERGY CLIN IMMUN, V140, P497, DOI 10.1016/j.jaci.2016.09.049
   Kandoth C, 2013, NATURE, V502, P333, DOI 10.1038/nature12634
   Kannan MB, 2015, J BIOL CHEM, V290, P26292, DOI 10.1074/jbc.M115.666446
   Keller DS, 2019, TECH COLOPROCTOL, V23, P3, DOI 10.1007/s10151-019-1926-2
   Kitaya K, 2007, INT J MOL MED, V20, P689
   Kolde Raivo, 2019, CRAN
   Kuleshov MV, 2016, NUCLEIC ACIDS RES, V44, pW90, DOI 10.1093/nar/gkw377
   Lefrançais E, 2014, P NATL ACAD SCI USA, V111, P15502, DOI 10.1073/pnas.1410700111
   Li H, 2009, BIOINFORMATICS, V25, P1094, DOI [10.1093/bioinformatics/btp100, 10.1093/bioinformatics/btp324]
   Li YK, 2018, J EXP CLIN CANC RES, V37, DOI 10.1186/s13046-018-0839-7
   Li ZY, 2015, CELL MOL IMMUNOL, V12, P558, DOI 10.1038/cmi.2015.10
   Liu XJ, 2014, BIOCHEM BIOPH RES CO, V453, P486, DOI 10.1016/j.bbrc.2014.09.106
   Loomans-Kropp HA, 2019, J CANCER EPIDEMIOL, V2019, DOI 10.1155/2019/9841295
   Low EE, 2020, GASTROENTEROLOGY, V159, P492, DOI 10.1053/j.gastro.2020.01.004
   Lunderius-Andersson C, 2012, FRONT IMMUNOL, V3, DOI 10.3389/fimmu.2012.00082
   Mauri G, 2019, MOL ONCOL, V13, P109, DOI 10.1002/1878-0261.12417
   MOSER AR, 1990, SCIENCE, V247, P322, DOI 10.1126/science.2296722
   Newman AM, 2015, NAT METHODS, V12, P453, DOI [10.1038/NMETH.3337, 10.1038/nmeth.3337]
   Ostrowski M, 2010, NAT CELL BIOL, V12, P19, DOI 10.1038/ncb2000
   Parang B, 2016, METHODS MOL BIOL, V1422, P297, DOI 10.1007/978-1-4939-3603-8_26
   Proctor LM, 2019, NATURE, V569, P641, DOI 10.1038/s41586-019-1238-8
   Ren YG, 2020, J CANCER, V11, P6939, DOI 10.7150/jca.48100
   Ribatti D, 2018, INT ARCH ALLERGY IMM, V176, P55, DOI 10.1159/000487538
   Rigoni A, 2015, CANCER RES, V75, P3760, DOI 10.1158/0008-5472.CAN-14-3767
   Saluja R, 2015, CLIN TRANSL ALLERGY, V5, DOI 10.1186/s13601-015-0076-5
   Shi CB, 2015, DIAGN PATHOL, V10, DOI 10.1186/s13000-015-0303-3
   Singh RK, 2013, FEBS J, V280, P892, DOI 10.1111/febs.12081
   Slenter DN, 2018, NUCLEIC ACIDS RES, V46, pD661, DOI 10.1093/nar/gkx1064
   Sun JG, 2019, ONCOTARGETS THER, V12, P3019, DOI 10.2147/OTT.S197409
   Suzuki R, 2007, BMC CANCER, V7, DOI 10.1186/1471-2407-7-84
   Tanaka T, 2003, CANCER SCI, V94, P965, DOI 10.1111/j.1349-7006.2003.tb01386.x
   Thaker Ameet I, 2012, J Vis Exp, DOI 10.3791/4100
   Van Der Kraak L, 2010, ONCOTARGET, V1, P436
   Vuik FER, 2019, GUT, V68, P1820, DOI 10.1136/gutjnl-2018-317592
   Vukman KV., 2014, BIO-PROTOCOL, V4, pe1053
   Wang CJ, 2017, JCI INSIGHT, V2, DOI 10.1172/jci.insight.90651
   Wang H, 2018, CELL CYCLE, V17, P2164, DOI 10.1080/15384101.2018.1520558
   Wang J, 2019, J CANCER, V10, P6726, DOI 10.7150/jca.35641
   Ward-Hartstonge KA, 2017, CLIN TRANSL IMMUNOL, V6, DOI 10.1038/cti.2017.43
   Weller CL, 2005, J EXP MED, V201, P1961, DOI 10.1084/jem.20042407
   Wherry EJ, 2015, NAT REV IMMUNOL, V15, P486, DOI 10.1038/nri3862
   Wickham H., 2016, GGPLOT2 ELEGANT GRAP, DOI 10.1007/978-3-319-24277-4
   Yu GC, 2012, OMICS, V16, P284, DOI 10.1089/omi.2011.0118
   Yu MM, 2019, WORLD J GASTROENTERO, V25, P1210, DOI 10.3748/wjg.v25.i10.1210
   Yu YX, 2018, ONCOIMMUNOLOGY, V7, DOI 10.1080/2162402X.2018.1504729
   Zhang LH, 2019, DIS MARKERS, V2019, DOI 10.1155/2019/2829798
   Zhang Z, 2020, FRONT CELL DEV BIOL, V8, DOI 10.3389/fcell.2020.00017
NR 78
TC 4
Z9 4
U1 2
U2 11
PU SPRINGERNATURE
PI LONDON
PA CAMPUS, 4 CRINAN ST, LONDON, N1 9XW, ENGLAND
SN 0950-9232
EI 1476-5594
J9 ONCOGENE
JI Oncogene
PD MAR 10
PY 2022
VL 41
IS 11
BP 1563
EP 1575
DI 10.1038/s41388-022-02192-2
EA JAN 2022
PG 13
WC Biochemistry & Molecular Biology; Oncology; Cell Biology; Genetics &
   Heredity
WE Science Citation Index Expanded (SCI-EXPANDED)
SC Biochemistry & Molecular Biology; Oncology; Cell Biology; Genetics &
   Heredity
GA ZQ8WH
UT WOS:000749073300003
PM 35091681
OA Green Published, hybrid
DA 2023-11-09
ER

PT J
AU Zhang, YS
   Pu, WL
   Bousquenaud, M
   Cattin, S
   Zaric, J
   Sun, LK
   Rüegg, C
AF Zhang, Yunsha
   Pu, Weiling
   Bousquenaud, Melanie
   Cattin, Sarah
   Zaric, Jelena
   Sun, Li-kang
   Ruegg, Curzio
TI Emodin Inhibits Inflammation, Carcinogenesis, and Cancer Progression in
   the AOM/DSS Model of Colitis-Associated Intestinal Tumorigenesis
SO FRONTIERS IN ONCOLOGY
LA English
DT Article
DE emodin; colorectal cancer; Chinese medicine; tumor microenvironment;
   inflammation; T lymphocytes
ID COLORECTAL-CANCER; ALOE-EMODIN; PREVENTION; ASPIRIN; DISEASE; CELLS
AB Colorectal cancer (CRC) is one of the most common cancer worldwide. Chronic inflammation contributes to CRC development and progression. Emodin, is a natural anthraquinone derivative with anti-oxidant, anti-inflammatory, and anti-tumor activities. We used the AOM/DSS model of colitis-associated intestinal tumorigenesis to characterize the effect of Emodin on inflammation and tumorigenesis at weeks 3, 5, and 14 after initiation with AOM. At all three time points, Emodin (50 mg/kg) reduced inflammatory cell (i.e. CD11b(+) and F4/80(+)) recruitment, cytokine (i.e. TNF alpha, IL1 alpha/beta, IL6, CCL2, CXCL5) and pro-inflammatory enzymes (i.e. COX-2, NOS2) expression in the tumor microenvironment, while promoting recruitment of CD3(+) T lymphocytes at 14 weeks. Emodin decreased the incidence of premalignant lesions (adenoma) at week 3, the incidence of dysplastic lesions and carcinomas at week 5, and the incidence, size and the invasiveness of carcinomas at week 14. Emodin also reduced the acute clinical intestinal symptoms (i.e. bleeding and diarrhea) during DSS treatment. In vitro, Emodin inhibited the expression of pro-inflammatory mediators by LPS-stimulated RAW 264.7 macrophages, and reduced viability, adhesion, migration, and fibroblasts-induced invasion of SW620 and HCT116 colon cancer cells. In conclusion, this work demonstrates that Emodin suppresses carcinogenesis-associated intestinal inflammation and prevents AOM/DSS-induced intestinal tumorigenesis and progression. These results instigate further studies on Emodin as a natural agent for the prevention or treatment of colorectal cancer.
C1 [Zhang, Yunsha; Sun, Li-kang] Tianjin Univ Tradit Chinese Med, Sch Integrat Med, Tianjin, Peoples R China.
   [Zhang, Yunsha; Bousquenaud, Melanie; Cattin, Sarah; Zaric, Jelena; Ruegg, Curzio] Univ Fribourg, Fac Sci & Med, Dept Oncol Microbiol & Immunol, Pathol Unit, Fribourg, Switzerland.
   [Pu, Weiling] Tianjin Univ Tradit Chinese Med, Inst Tradit Chinese Med, Tianjin, Peoples R China.
   [Zaric, Jelena] Ecole Polytech Fed Lausanne, Swiss Inst Expt Canc Res, Lausanne, Switzerland.
C3 Tianjin University of Traditional Chinese Medicine; University of
   Fribourg; Tianjin University of Traditional Chinese Medicine; Swiss
   Federal Institutes of Technology Domain; Ecole Polytechnique Federale de
   Lausanne; Swiss Institute Experimental Cancer Research
RP Sun, LK (corresponding author), Tianjin Univ Tradit Chinese Med, Sch Integrat Med, Tianjin, Peoples R China.; Rüegg, C (corresponding author), Univ Fribourg, Fac Sci & Med, Dept Oncol Microbiol & Immunol, Pathol Unit, Fribourg, Switzerland.
EM likang.sun@bluewin.ch; curzio.ruegg@unifr.ch
RI SUN, Likang/D-6127-2013
OI SUN, Likang/0000-0003-0287-7407
FU Sino Swiss Science and Technology Cooperation (SSSTC) program [EG
   07-032016]; Tianjin University of Traditional Chinese Medicine
   Foundation; Cancer Research Switzerland [KSF 4400-02-2018]; Swiss
   National Science Foundation [31003A_179248, 200021_184687]; Swiss
   National Science Foundation (SNF) [31003A_179248, 200021_184687] Funding
   Source: Swiss National Science Foundation (SNF)
FX This study was supported by Sino Swiss Science and Technology
   Cooperation (SSSTC) program (Grant: EG 07-032016 to CR and L-kS),
   Tianjin University of Traditional Chinese Medicine Foundation (to L-kS);
   Cancer Research Switzerland (KSF 4400-02-2018 to CR), the Swiss National
   Science Foundation (31003A_179248, to CR and 200021_184687 to GA).
CR Bader JE, 2018, AM J PHYSIOL-GASTR L, V314, pG22, DOI 10.1152/ajpgi.00229.2017
   Bieler G, 2007, ONCOGENE, V26, P5722, DOI 10.1038/sj.onc.1210354
   Bienz M, 2000, CELL, V103, P311, DOI 10.1016/S0092-8674(00)00122-7
   Cattin S, 2018, FRONT BIOENG BIOTECH, V6, DOI 10.3389/fbioe.2018.00097
   Cheng CS, 2018, MED SCI MONITOR, V24, P6331, DOI 10.12659/MSM.908400
   Chu AJ, 2004, FRONT BIOSCI-LANDMRK, V9, P2697, DOI 10.2741/1429
   Cianchi F, 2001, GASTROENTEROLOGY, V121, P1339, DOI 10.1053/gast.2001.29691
   Dai GL, 2019, EUR J PHARMACOL, V859, DOI 10.1016/j.ejphar.2019.172525
   Dong XX, 2016, PHYTOTHER RES, V30, P1207, DOI 10.1002/ptr.5631
   Fine M, 2013, AM J MANAG CARE, V19, pS267
   Frouws MA, 2017, CANCER TREAT REV, V55, P120, DOI 10.1016/j.ctrv.2016.12.008
   Gabrilovich DI, 2012, NAT REV IMMUNOL, V12, P253, DOI 10.1038/nri3175
   Gupta RA, 2001, NAT REV CANCER, V1, P11, DOI 10.1038/35094017
   Heichler C, 2020, GUT, V69, P1269, DOI 10.1136/gutjnl-2019-319200
   Isidro RA, 2016, AM J PHYSIOL-GASTR L, V311, pG59, DOI 10.1152/ajpgi.00123.2016
   Kalluri R, 2016, NAT REV CANCER, V16, P582, DOI 10.1038/nrc.2016.73
   Keum N, 2019, NAT REV GASTRO HEPAT, V16, P713, DOI 10.1038/s41575-019-0189-8
   Knuchel S, 2015, ONCOTARGET, V6, P14300, DOI 10.18632/oncotarget.3883
   Laghi L, 2009, LANCET ONCOL, V10, P877, DOI 10.1016/S1470-2045(09)70186-X
   Lauer MS, 2002, NEW ENGL J MED, V346, P1468, DOI 10.1056/NEJMcp012672
   Li PW, 2015, GUT, V64, P1419, DOI 10.1136/gutjnl-2014-308260
   Li WB, 2016, PROTEIN CELL, V7, P130, DOI 10.1007/s13238-015-0237-2
   Liu BR, 2015, INT J CLIN EXP MED, V8, P15413
   Ma L, 2014, EXP THER MED, V8, P1225, DOI 10.3892/etm.2014.1900
   Ma YS, 2012, FOOD CHEM TOXICOL, V50, P1271, DOI 10.1016/j.fct.2012.01.033
   Mann JR, 2005, NAT CLIN PRACT ONCOL, V2, P202, DOI 10.1038/ncponc0140
   McClellan JL, 2012, AM J PHYSIOL-GASTR L, V303, pG1087, DOI 10.1152/ajpgi.00252.2012
   Pages F, 2008, J LEUKOCYTE BIOL, V84, P981, DOI 10.1189/jlb.1107773
   Parang B, 2016, METHODS MOL BIOL, V1422, P297, DOI 10.1007/978-1-4939-3603-8_26
   Peek RM, 2004, CANCER CHEMOTH PHARM, V54, pS50, DOI 10.1007/s00280-004-0887-x
   Pooja T, 2014, EUR J PHARMACOL, V742, P55, DOI 10.1016/j.ejphar.2014.08.028
   Rahmani AH, 2014, BIOMED RES INT, V2014, DOI 10.1155/2014/761608
   Romano M, 2016, ANTICANCER RES, V36, P1447
   Sasaki S, 2014, INT J CANCER, V135, P1297, DOI 10.1002/ijc.28779
   Schörkhuber M, 1998, EUR J CANCER, V34, P1091, DOI 10.1016/S0959-8049(98)00037-9
   Shimpo K, 2014, ASIAN PAC J CANCER P, V15, P5587, DOI 10.7314/APJCP.2014.15.14.5587
   Shrimali D, 2013, CANCER LETT, V341, P139, DOI 10.1016/j.canlet.2013.08.023
   Siegel RL, 2017, CA-CANCER J CLIN, V67, P177, DOI 10.3322/caac.21395
   Srinivas G, 2007, MED RES REV, V27, P591, DOI 10.1002/med.20095
   Stidham RW, 2018, CLIN COLON RECT SURG, V31, P168, DOI 10.1055/s-0037-1602237
   Tanaka T, 2003, CANCER SCI, V94, P965, DOI 10.1111/j.1349-7006.2003.tb01386.x
   Walcott FL, 2016, SEMIN ONCOL, V43, P134, DOI 10.1053/j.seminoncol.2015.09.015
   Wang D, 2010, ONCOGENE, V29, P781, DOI 10.1038/onc.2009.421
   Wang WF, 2012, EUR J MED CHEM, V56, P320, DOI 10.1016/j.ejmech.2012.07.051
   Wang YJ, 2012, ACTA PHARMACOL SIN, V33, P1195, DOI 10.1038/aps.2012.87
   Washington MK, 2013, GASTROENTEROLOGY, V144, P705, DOI 10.1053/j.gastro.2013.01.067
   Whittem Caitlyn G, 2010, J Vis Exp, DOI 10.3791/1652
   Zaric J, 2012, ONCOGENE, V31, P48, DOI 10.1038/onc.2011.218
   Zhang MJ, 2018, BIOMED PHARMACOTHER, V97, P1131, DOI 10.1016/j.biopha.2017.11.018
NR 49
TC 35
Z9 36
U1 3
U2 20
PU FRONTIERS MEDIA SA
PI LAUSANNE
PA AVENUE DU TRIBUNAL FEDERAL 34, LAUSANNE, CH-1015, SWITZERLAND
SN 2234-943X
J9 FRONT ONCOL
JI Front. Oncol.
PD JAN 8
PY 2021
VL 10
AR 564674
DI 10.3389/fonc.2020.564674
PG 14
WC Oncology
WE Science Citation Index Expanded (SCI-EXPANDED)
SC Oncology
GA PU7ZP
UT WOS:000609519500001
PM 33489875
OA Green Published, gold
DA 2023-11-09
ER

PT J
AU Park, JH
   Powell, AG
   Roxburgh, CSD
   Horgan, PG
   McMillan, DC
   Edwards, J
AF Park, James H.
   Powell, Arfon G.
   Roxburgh, Campbell S. D.
   Horgan, Paul G.
   McMillan, Donald C.
   Edwards, Joanne
TI Mismatch repair status in patients with primary operable colorectal
   cancer: associations with the local and systemic tumour environment
SO BRITISH JOURNAL OF CANCER
LA English
DT Article
DE colorectal cancer; mismatch repair; microsatellite instability; tumour
   microenvironment; systemic inflammation
ID MICROSATELLITE INSTABILITY; COLON-CANCER; IMMUNOHISTOCHEMICAL
   EXPRESSION; INFILTRATING LYMPHOCYTES; INFLAMMATORY RESPONSE; CELL
   INFILTRATION; SURVIVAL; PROGNOSIS; MICROENVIRONMENT; CARCINOMA
AB Background: Mismatch repair-deficient (dMMR) colorectal cancer (CRC) is associated with a conspicuous local immune infiltrate; however, its relationship with systemic inflammatory responses remains to be determined. The present study aims to examine the relationships and prognostic value of assessment of the local and systemic environment in the context of MMR status in patients with CRC.
   Methods: The relationship between MMR status, determined using immunohistochemistry, and the local inflammatory cell infiltrate, differential white cell count, neutrophil : platelet score (NPS), neutrophil : lymphocyte ratio and modified Glasgow Prognostic Score (mGPS), and cancer-specific survival was examined in 228 patients undergoing resection of stage I-III CRC.
   Results: Thirty-five patients (15%) had dMMR CRC. Mismatch repair deficiency was associated with a higher density of CD3(+), CD8(+) and CD45R0(+) T lymphocytes within the cancer cell nests and an elevated mGPS (mGPS2: 23% vs 9%, P = 0.007) and NPS (NPS2: 19% vs 3%, P = 0.001). CD3(+) density (P<0.001), mGPS (P = 0.01) and NPS (P = 0.042) were associated with survival independent of MMR status (P = 0.367) and stratified 5-year survival of patients with MMR-competent CRC from 94% to 67%, 83% to 46% and 78% to 60% respectively.
   Conclusions: Mismatch repair deficiency was associated with local and systemic environments, and in comparison with their assessment, dMMR had relatively poor prognostic value in patients with primary operable CRC. In addition to MMR status, local and systemic inflammatory responses should be assessed in these patients.
C1 [Park, James H.; Roxburgh, Campbell S. D.; Horgan, Paul G.; McMillan, Donald C.] Univ Glasgow, Glasgow Royal Infirm, Sch Med, Acad Unit Surg, Glasgow G31 2ER, Lanark, Scotland.
   [Park, James H.; Edwards, Joanne] Univ Glasgow, Inst Canc Sci, Unit Expt Therapeut, Garscube Estate, Glasgow, Lanark, Scotland.
   [Powell, Arfon G.] Cardiff Univ, Inst Canc & Genet, Cardiff CF10 3AX, S Glam, Wales.
C3 University of Glasgow; University of Glasgow; Cardiff University
RP Park, JH (corresponding author), Univ Glasgow, Glasgow Royal Infirm, Sch Med, Acad Unit Surg, Glasgow G31 2ER, Lanark, Scotland.; Park, JH (corresponding author), Univ Glasgow, Inst Canc Sci, Unit Expt Therapeut, Garscube Estate, Glasgow, Lanark, Scotland.
EM james.park@glasgow.ac.uk
RI Powell, Arfon/H-6794-2019; Edwards, Joanne/J-1903-2015
OI Powell, Arfon/0000-0002-3740-8275; Edwards, Joanne/0000-0002-7192-6906;
   McMillan, Donald/0000-0003-4260-5334
CR Arends M, 2008, UK NEQAS ICC ISH REC
   Boland CR, 2010, GASTROENTEROLOGY, V138, P2073, DOI [10.1053/j.gastro.2009.12.064, 10.1053/j.gastro.2010.04.024]
   Dahlin AM, 2011, MODERN PATHOL, V24, P671, DOI 10.1038/modpathol.2010.234
   De Smedt L, 2015, BRIT J CANCER, V113, P500, DOI 10.1038/bjc.2015.213
   Deschoolmeester V, 2011, CANCER MICROENVIRON, V4, P377, DOI 10.1007/s12307-011-0068-5
   Deschoolmeester V, 2010, BMC IMMUNOL, V11, DOI 10.1186/1471-2172-11-19
   Ferlay J, 2013, EUR J CANCER, V49, P1374, DOI 10.1016/j.ejca.2012.12.027
   Forrest R, 2014, EUR J CANCER, V50, P544, DOI 10.1016/j.ejca.2013.11.003
   Fuseya C, 2012, HUM PATHOL, V43, P1964, DOI 10.1016/j.humpath.2012.02.005
   Greenson JK, 2009, AM J SURG PATHOL, V33, P126, DOI 10.1097/PAS.0b013e31817ec2b1
   Guastadisegni C, 2010, EUR J CANCER, V46, P2788, DOI 10.1016/j.ejca.2010.05.009
   Hendriks Y, 2003, AM J PATHOL, V162, P469, DOI 10.1016/S0002-9440(10)63841-2
   Horgan PG, 2010, BRIT J SURG, V97, P1459, DOI 10.1002/bjs.7254
   Huijbers A, 2013, ANN ONCOL, V24, P179, DOI 10.1093/annonc/mds246
   Jass JR, 2002, GASTROENTEROLOGY, V123, P862, DOI 10.1053/gast.2002.35392
   Jourdan F, 2003, VIRCHOWS ARCH, V443, P115, DOI 10.1007/s00428-003-0833-z
   Klintrup K, 2005, EUR J CANCER, V41, P2645, DOI 10.1016/j.ejca.2005.07.017
   Lindor NM, 2002, J CLIN ONCOL, V20, P1043, DOI 10.1200/JCO.20.4.1043
   Llosa NJ, 2015, CANCER DISCOV, V5, P43, DOI 10.1158/2159-8290.CD-14-0863
   Loughrey M., 2014, DATASET COLORECTAL C
   Maby P, 2015, CANCER RES, V75, P3446, DOI 10.1158/0008-5472.CAN-14-3051
   McAllister SS, 2014, NAT CELL BIOL, V16, P717, DOI 10.1038/ncb3015
   Mei Z, 2014, BRIT J CANCER, V110, P1595, DOI 10.1038/bjc.2014.46
   Mesker WE, 2007, CELL ONCOL, V29, P387
   Missiaglia E, 2014, ANN ONCOL, V25, P1995, DOI 10.1093/annonc/mdu275
   Ogino S, 2009, CLIN CANCER RES, V15, P6412, DOI 10.1158/1078-0432.CCR-09-1438
   Pardoll DM, 2012, NAT REV CANCER, V12, P252, DOI 10.1038/nrc3239
   Park JH, 2014, ANN ONCOL, V25, P644, DOI 10.1093/annonc/mdt593
   Park JH, 2016, ANN SURG, V263, P326, DOI 10.1097/SLA.0000000000001122
   Park JH, 2015, CLIN CANCER RES, V21, P882, DOI 10.1158/1078-0432.CCR-14-1686
   Park JH, 2015, ONCOIMMUNOL IN PRESS
   Pine JK, 2015, BRIT J CANCER, V113, P204, DOI 10.1038/bjc.2015.87
   Popat S, 2005, J CLIN ONCOL, V23, P609, DOI 10.1200/JCO.2005.01.086
   Richards CH, 2014, EUR J CANCER, V50, P309, DOI 10.1016/j.ejca.2013.09.008
   Roxburgh CS, 2013, BRIT J CANCER, V109, P2207, DOI 10.1038/bjc.2013.556
   Roxburgh CSD, 2010, FUTURE ONCOL, V6, P149, DOI [10.2217/fon.09.136, 10.2217/FON.09.136]
   Roxburgh CSD, 2009, ANN SURG, V249, P788, DOI 10.1097/SLA.0b013e3181a3e738
   Saridaki Z, 2014, WORLD J GASTROENTERO, V20, P6809, DOI 10.3748/wjg.v20.i22.6809
   Shia J, 2008, J MOL DIAGN, V10, P293, DOI 10.2353/jmoldx.2008.080031
   Sinicrope FA, 2009, GASTROENTEROLOGY, V137, P1270, DOI 10.1053/j.gastro.2009.06.053
   Smyrk TC, 2001, CANCER, V91, P2417, DOI 10.1002/1097-0142(20010615)91:12<2417::AID-CNCR1276>3.0.CO;2-U
   Tseng-Rogenski SS, 2015, GASTROENTEROLOGY, V148, P579, DOI 10.1053/j.gastro.2014.11.027
   Väyrynen JP, 2013, BRIT J CANCER, V109, P1839, DOI 10.1038/bjc.2013.508
   Väyrynen JP, 2014, INT J CANCER, V134, P2126, DOI 10.1002/ijc.28533
   Ward R, 2001, GUT, V48, P821, DOI 10.1136/gut.48.6.821
   Watt DG, 2015, PLOS ONE, V10, DOI 10.1371/journal.pone.0142159
   Watt DG, 2015, AM J SURG, V210, P24, DOI 10.1016/j.amjsurg.2014.12.031
   Zhang DH, 2003, MODERN PATHOL, V16, P79, DOI 10.1097/01.MP.0000047307.96344.93
NR 48
TC 57
Z9 57
U1 0
U2 10
PU NATURE PUBLISHING GROUP
PI LONDON
PA MACMILLAN BUILDING, 4 CRINAN ST, LONDON N1 9XW, ENGLAND
SN 0007-0920
EI 1532-1827
J9 BRIT J CANCER
JI Br. J. Cancer
PD MAR 1
PY 2016
VL 114
IS 5
BP 562
EP 570
DI 10.1038/bjc.2016.17
PG 9
WC Oncology
WE Science Citation Index Expanded (SCI-EXPANDED)
SC Oncology
GA DF5PD
UT WOS:000371403200010
PM 26859693
OA hybrid, Green Published
DA 2023-11-09
ER

PT J
AU Norton, SE
   Dunn, ETJ
   McCall, JL
   Munro, F
   Kemp, RA
AF Norton, Samuel E.
   Dunn, Elliott T. J.
   McCall, John L.
   Munro, Fran
   Kemp, Roslyn A.
TI Gut macrophage phenotype is dependent on the tumor microenvironment in
   colorectal cancer
SO CLINICAL & TRANSLATIONAL IMMUNOLOGY
LA English
DT Article
ID REGULATORY T-CELLS; GAMMA-RI CD64; INFILTRATING MACROPHAGES; ACTIVATION;
   POLARIZATION; INFLAMMATION; PROGRESSION; SURVIVAL
AB In contrast to many cancers, a high infiltration of macrophages in colorectal cancer (CRC) has been associated with improved prognosis for patients. Cytokines and other stimuli from the tumor microenvironment affect monocyte to macrophage maturation and subsequent phenotype and function. Heterogeneous myeloid populations were identified using a novel flow cytometry panel in both tumor and paired non-tumor bowel (NTB) from CRC patients. The frequency of macrophage subsets with a gut-conditioned phenotype was lower in tumor compared with NTB. We used an in vitro system to show that two of the macrophage populations represented pro-inflammatory and anti-inflammatory phenotypes. Conditioned media that contained high levels of interleukin-6 promoted and maintained an anti-inflammatory phenotype in vitro. This study demonstrates the plasticity and heterogeneity of macrophage subtypes in human CRC, and the feasibility of studying complex populations. Ex vivo experiments demonstrate that macrophage subsets are influenced by the tumor microenvironment.
C1 [Norton, Samuel E.; Dunn, Elliott T. J.; Kemp, Roslyn A.] Univ Otago, Dept Microbiol & Immunol, POB 56, Dunedin 9054, New Zealand.
   [McCall, John L.; Munro, Fran] Univ Otago, Dept Surg Sci, Dunedin, New Zealand.
C3 University of Otago; University of Otago
RP Kemp, RA (corresponding author), Univ Otago, Dept Microbiol & Immunol, POB 56, Dunedin 9054, New Zealand.
EM roslyn.kemp@otago.ac.nz
OI Kemp, Roslyn/0000-0001-9092-1150
FU University of Otago PhD scholarship; Genesis Oncology Trust; Cancer
   Society of New Zealand
FX We thank Dr Josie Athens and Assoc Prof Mik Black for statistical
   support and Dr Andrew Mitchell for critical review of the manuscript.
   SEN is funded by a University of Otago PhD scholarship. This work was
   supported by the Genesis Oncology Trust and the Cancer Society of New
   Zealand.
CR [Anonymous], 2012, GLOBOCAN 2012 EST CA
   Bain CC, 2013, MUCOSAL IMMUNOL, V6, P498, DOI 10.1038/mi.2012.89
   Balkwill F, 2001, LANCET, V357, P539, DOI 10.1016/S0140-6736(00)04046-0
   Bingle L, 2002, J PATHOL, V196, P254, DOI 10.1002/path.1027
   De Calisto J, 2012, EUR J IMMUNOL, V42, P3136, DOI 10.1002/eji.201243061
   Dunn ETJ, 2016, IMMUNOL CELL BIOL, V94, P421, DOI 10.1038/icb.2015.112
   Edin S, 2013, PLOS ONE, V8, DOI 10.1371/journal.pone.0074982
   Erreni M, 2011, CANCER MICROENVIRON, V4, P141, DOI 10.1007/s12307-010-0052-5
   Fernando MR, 2014, PLOS ONE, V9, DOI 10.1371/journal.pone.0094188
   Forssell J, 2007, CLIN CANCER RES, V13, P1472, DOI 10.1158/1078-0432.CCR-06-2073
   Galon J, 2012, J TRANSL MED, V10, DOI 10.1186/1479-5876-10-205
   Girardin A, 2013, INT J CANCER, V132, P1842, DOI 10.1002/ijc.27855
   Guinney J, 2015, NAT MED, V21, P1350, DOI 10.1038/nm.3967
   Hovhannisyan Z, 2011, GASTROENTEROLOGY, V140, P957, DOI 10.1053/j.gastro.2010.12.002
   Ioan-Facsinay A, 2002, IMMUNITY, V16, P391, DOI 10.1016/S1074-7613(02)00294-7
   Kang JC, 2010, J SURG ONCOL, V102, P242, DOI 10.1002/jso.21617
   Komura T, 2015, CANCER SCI, V106, P672, DOI 10.1111/cas.12663
   Kowal K, 2011, FOLIA HISTOCHEM CYTO, V49, P365, DOI 10.5603/FHC.2011.0052
   Krausgruber T, 2011, NAT IMMUNOL, V12, P231, DOI 10.1038/ni.1990
   Lajaunias F, 2005, EUR J IMMUNOL, V35, P243, DOI 10.1002/eji.200425273
   Maecker HT, 2006, CYTOM PART A, V69A, P1037, DOI 10.1002/cyto.a.20333
   Mahmoud SMA, 2012, J CLIN PATHOL, V65, P159, DOI 10.1136/jclinpath-2011-200355
   Mann ER, 2016, GUT, V65, P256, DOI 10.1136/gutjnl-2014-307916
   Mauer J, 2014, NAT IMMUNOL, V15, P423, DOI 10.1038/ni.2865
   Mia S, 2014, SCAND J IMMUNOL, V79, P305, DOI 10.1111/sji.12162
   Murray PJ, 2014, IMMUNITY, V41, P14, DOI 10.1016/j.immuni.2014.06.008
   Nagorsen D, 2007, J TRANSL MED, V5, DOI 10.1186/1479-5876-5-62
   Ong SM, 2012, EUR J IMMUNOL, V42, P89, DOI 10.1002/eji.201141825
   Pagès F, 2005, NEW ENGL J MED, V353, P2654, DOI 10.1056/NEJMoa051424
   Porcheray F, 2005, CLIN EXP IMMUNOL, V142, P481, DOI 10.1111/j.1365-2249.2005.02934.x
   Rogler G, 1998, CLIN EXP IMMUNOL, V112, P205
   Setaffy L, 2015, POL J PATHOL, V66, P203, DOI 10.5114/PJP.2015.54953
   Smith PD, 2011, MUCOSAL IMMUNOL, V4, P31, DOI 10.1038/mi.2010.66
   Wang F, 2015, CANCER IMMUNOL IMMUN, V64, P965, DOI 10.1007/s00262-015-1701-9
   Williams TM, 2014, CYTOM PART A, V85, P256, DOI 10.1002/cyto.a.22420
   Wilson HM, 2005, AM J PATHOL, V167, P27, DOI 10.1016/S0002-9440(10)62950-1
   Yang SB, 2011, J LEUKOCYTE BIOL, V89, P85, DOI 10.1189/jlb.0910506
   Zhou H, 2013, J IMMUNOL, V190, P115, DOI 10.4049/jimmunol.1202136
NR 38
TC 29
Z9 32
U1 0
U2 7
PU WILEY
PI HOBOKEN
PA 111 RIVER ST, HOBOKEN 07030-5774, NJ USA
EI 2050-0068
J9 CLIN TRANSL IMMUNOL
JI Clin. Transl. Immunol.
PD APR
PY 2016
VL 5
AR e76
DI 10.1038/cti.2016.21
PG 9
WC Immunology
WE Science Citation Index Expanded (SCI-EXPANDED)
SC Immunology
GA DQ6UI
UT WOS:000379340300010
PM 27195119
OA gold, Green Published
DA 2023-11-09
ER

PT J
AU Sanz-Pamplona, R
   Berenguer, A
   Cordero, D
   Molleví, DG
   Crous-Bou, M
   Sole, X
   Paré-Brunet, L
   Guino, E
   Salazar, R
   Santos, C
   de Oca, J
   Sanjuan, X
   Rodriguez-Moranta, F
   Moreno, V
AF Sanz-Pamplona, Rebeca
   Berenguer, Antoni
   Cordero, David
   Mollevi, David G.
   Crous-Bou, Marta
   Sole, Xavier
   Pare-Brunet, Laia
   Guino, Elisabet
   Salazar, Ramon
   Santos, Cristina
   de Oca, Javier
   Sanjuan, Xavier
   Rodriguez-Moranta, Francisco
   Moreno, Victor
TI Aberrant gene expression in mucosa adjacent to tumor reveals a molecular
   crosstalk in colon cancer
SO MOLECULAR CANCER
LA English
DT Article
DE Colorectal cancer; Network; Microenvironment; Molecular crosstalk;
   Systems biology
ID COLORECTAL-CANCER; INTERACTION NETWORK; SYSTEMS BIOLOGY; CELL-MIGRATION;
   STROMAL CELLS; PATHWAY; DATABASE; KINASE; EPITHELIUM; CARCINOMA
AB Background: A colorectal tumor is not an isolated entity growing in a restricted location of the body. The patient's gut environment constitutes the framework where the tumor evolves and this relationship promotes and includes a complex and tight correlation of the tumor with inflammation, blood vessels formation, nutrition, and gut microbiome composition. The tumor influence in the environment could both promote an anti-tumor or a pro-tumor response.
   Methods: A set of 98 paired adjacent mucosa and tumor tissues from colorectal cancer (CRC) patients and 50 colon mucosa from healthy donors (246 samples in total) were included in this work. RNA extracted from each sample was hybridized in Affymetrix chips Human Genome U219. Functional relationships between genes were inferred by means of systems biology using both transcriptional regulation networks (ARACNe algorithm) and protein-protein interaction networks (BIANA software).
   Results: Here we report a transcriptomic analysis revealing a number of genes activated in adjacent mucosa from CRC patients, not activated in mucosa from healthy donors. A functional analysis of these genes suggested that this active reaction of the adjacent mucosa was related to the presence of the tumor. Transcriptional and protein-interaction networks were used to further elucidate this response of normal gut in front of the tumor, revealing a crosstalk between proteins secreted by the tumor and receptors activated in the adjacent colon tissue; and vice versa. Remarkably, Slit family of proteins activated ROBO receptors in tumor whereas tumor-secreted proteins transduced a cellular signal finally activating AP-1 in adjacent tissue.
   Conclusions: The systems-level approach provides new insights into the micro-ecology of colorectal tumorogenesis. Disrupting this intricate molecular network of cell-cell communication and pro-inflammatory microenvironment could be a therapeutic target in CRC patients.
C1 [Sanz-Pamplona, Rebeca; Berenguer, Antoni; Cordero, David; Crous-Bou, Marta; Sole, Xavier; Pare-Brunet, Laia; Guino, Elisabet; Moreno, Victor] Bellvitge Biomed Res Inst IDIBELL, ICO, Unit Biomarkers & Susceptibil, Barcelona, Spain.
   [Sanz-Pamplona, Rebeca; Berenguer, Antoni; Cordero, David; Crous-Bou, Marta; Sole, Xavier; Pare-Brunet, Laia; Guino, Elisabet; Moreno, Victor] CIBERESP, Barcelona, Spain.
   [Mollevi, David G.; Salazar, Ramon; Santos, Cristina] Bellvitge Biomed Res Inst IDIBELL, ICO, Translat Res Lab, Barcelona, Spain.
   [Salazar, Ramon; Santos, Cristina] Bellvitge Biomed Res Inst IDIBELL, ICO, Med Oncol Serv, Barcelona, Spain.
   [de Oca, Javier] Univ Hosp Bellvitge HUB IDIBELL, Gen & Digest Surg Serv, Barcelona, Spain.
   [de Oca, Javier; Moreno, Victor] Univ Barcelona, Fac Med, Dept Clin Sci, Barcelona 08908, Spain.
   [Sanjuan, Xavier] Univ Hosp Bellvitge HUB IDIBELL, Pathol Serv, Lhospitalet De Llobregat, Spain.
   [Rodriguez-Moranta, Francisco] Univ Hosp Bellvitge HUB IDIBELL, Dept Gastroenterol, Barcelona, Spain.
C3 Institut d'Investigacio Biomedica de Bellvitge (IDIBELL); CIBER - Centro
   de Investigacion Biomedica en Red; CIBERESP; Institut d'Investigacio
   Biomedica de Bellvitge (IDIBELL); Institut d'Investigacio Biomedica de
   Bellvitge (IDIBELL); Institut d'Investigacio Biomedica de Bellvitge
   (IDIBELL); Bellvitge University Hospital; University of Barcelona;
   Institut d'Investigacio Biomedica de Bellvitge (IDIBELL); Bellvitge
   University Hospital; Institut d'Investigacio Biomedica de Bellvitge
   (IDIBELL); Bellvitge University Hospital
RP Moreno, V (corresponding author), Bellvitge Biomed Res Inst IDIBELL, ICO, Unit Biomarkers & Susceptibil, Barcelona, Spain.
EM v.moreno@iconcologia.net
RI Cordero, David/D-1650-2019; Moreno, Victor/A-1697-2010;
   Berenguer-Llergo, Antonio/HWQ-5091-2023; Solé, Xavier/AAF-3015-2019;
   Rodriguez-Moranta, Francisco/AAB-8082-2019; RODRIGUEZ MORANTA,
   FRANCISCO/H-9333-2015; Crous-Bou, Marta/A-9499-2019
OI Cordero, David/0000-0003-1470-2356; Moreno, Victor/0000-0002-2818-5487;
   Berenguer-Llergo, Antonio/0000-0002-3742-8161; Solé,
   Xavier/0000-0002-2197-3325; Rodriguez-Moranta,
   Francisco/0000-0003-4025-5510; RODRIGUEZ MORANTA,
   FRANCISCO/0000-0003-4025-5510; Crous-Bou, Marta/0000-0003-1493-4288;
   Pare, Laia/0000-0002-4904-558X; Mollevi, David G./0000-0001-9110-518X;
   Guino, Elisabet/0000-0003-0093-2652; Sanz-Pamplona,
   Rebeca/0000-0002-2187-3527
FU European Commission; Instituto de Salud Carlos III [FIS PI08-1635,
   PI09-01037, FISPI11-01439]; Catalan Government DURSI grant
   [2009SGR1489]; Xarxa de Bancs de Tumors de Catalunya - Pla Director
   d'Oncologia de Catalunya (XBTC)
FX We would like to thank Carmen Atencia, Pilar Medina, and Isabel Padrol
   for her expert assistance. This study was supported by the European
   Commission grant FP7-COOP-Health-2007-B HiPerDART. Also the Instituto de
   Salud Carlos III grants (FIS PI08-1635, PI09-01037 and FISPI11-01439),
   CIBERESP CB07/02/2005, the Spanish Association Against Cancer (AECC)
   Scientific Foundation, and the Catalan Government DURSI grant
   2009SGR1489. Sample collection was supported by the Xarxa de Bancs de
   Tumors de Catalunya sponsored by Pla Director d'Oncologia de Catalunya
   (XBTC).
CR Ager EI, 2008, CARCINOGENESIS, V29, P1675, DOI 10.1093/carcin/bgn171
   Alfarano C, 2005, NUCLEIC ACIDS RES, V33, pD418, DOI 10.1093/nar/gki051
   Alphonso A, 2009, NEOPLASIA, V11, P1264, DOI 10.1593/neo.91302
   [Anonymous], 2004, BIOCARTA BIOTECH SOF
   Assenov Y, 2008, BIOINFORMATICS, V24, P282, DOI 10.1093/bioinformatics/btm554
   Ballard MS, 2012, ADV CANCER RES, V114, P187, DOI 10.1016/B978-0-12-386503-8.00005-3
   Barrett T, 2006, METHOD ENZYMOL, V411, P352, DOI 10.1016/S0076-6879(06)11019-8
   Berdiel-Acer M, 2011, NEOPLASIA, V13, P931, DOI 10.1593/neo.11706
   Braakhuis BJM, 2003, CANCER RES, V63, P1727
   Calon A, 2012, CANCER CELL, V22, P571, DOI 10.1016/j.ccr.2012.08.013
   Charles N, 2010, CELL STEM CELL, V6, P141, DOI 10.1016/j.stem.2010.01.001
   Chen WF, 2013, INT J COLORECTAL DIS, V28, P933, DOI 10.1007/s00384-013-1641-9
   de la Cruz-Merino L, 2011, CLIN DEV IMMUNOL, DOI 10.1155/2011/174149
   Eferl R, 2003, NAT REV CANCER, V3, P859, DOI 10.1038/nrc1209
   Egeblad M, 2010, CURR OPIN CELL BIOL, V22, P697, DOI 10.1016/j.ceb.2010.08.015
   Egeblad M, 2010, DEV CELL, V18, P884, DOI 10.1016/j.devcel.2010.05.012
   Foroushani ABK, 2013, PEERJ, V1, DOI 10.7717/peerj.229
   Garcia-Garcia J, 2010, BMC BIOINFORMATICS, V11, DOI 10.1186/1471-2105-11-56
   Grizzi F, 2013, WORLD J GASTROENTERO, V19, P174, DOI 10.3748/wjg.v19.i2.174
   Hakansson A, 2011, NUTRIENTS, V3, P637, DOI 10.3390/nu3060637
   Hanahan D, 2011, CELL, V144, P646, DOI 10.1016/j.cell.2011.02.013
   Hawthorn L, 2013, GENOMICS, V13
   Hornberg JJ, 2006, BIOSYSTEMS, V83, P81, DOI 10.1016/j.biosystems.2005.05.014
   Irizarry RA, 2003, BIOSTATISTICS, V4, P249, DOI 10.1093/biostatistics/4.2.249
   Jothy S, 1996, TUMOR BIOL, V17, P58, DOI 10.1159/000217967
   Kanehisa M, 2000, NUCLEIC ACIDS RES, V28, P27, DOI 10.1093/nar/28.1.27
   Kani S, 2004, J BIOL CHEM, V279, P50102, DOI 10.1074/jbc.M409039200
   Kipanyula MJ, 2013, CELL SIGNAL, V25, P403, DOI 10.1016/j.cellsig.2012.10.014
   Kitano H, 2002, SCIENCE, V295, P1662, DOI 10.1126/science.1069492
   Legg JA, 2008, ANGIOGENESIS, V11, P13, DOI 10.1007/s10456-008-9100-x
   Lu CQ, 2010, MOL BIOSYST, V6, P871, DOI 10.1039/b921069e
   Malfettone A, 2012, EXP MOL PATHOL, V92, P296, DOI 10.1016/j.yexmp.2012.03.004
   Margolin AA, 2006, BMC BIOINFORMATICS, V7, DOI 10.1186/1471-2105-7-S1-S7
   Mathieu ME, 2012, STEM CELL REV REP, V8, P1, DOI 10.1007/s12015-011-9261-7
   Mazzarelli P, 2009, ADV CANCER RES, V105, P45, DOI 10.1016/S0065-230X(09)05003-9
   Mehlen P, 2011, NAT REV CANCER, V11, P188, DOI 10.1038/nrc3005
   Mojica W, 2010, BMC GENOMICS, V11, DOI 10.1186/1471-2164-11-5
   Muzny DM, 2012, NATURE, V487, P330, DOI 10.1038/nature11252
   Nomachi A, 2008, J BIOL CHEM, V283, P27973, DOI 10.1074/jbc.M802325200
   Pagel P, 2005, BIOINFORMATICS, V21, P832, DOI 10.1093/bioinformatics/bti115
   Park JI, 2003, MOL CELL BIOL, V23, P543, DOI 10.1128/MCB.23.2.543-554.2003
   Peri S, 2004, NUCLEIC ACIDS RES, V32, pD497, DOI 10.1093/nar/gkh070
   Planell N, 2013, GUT, V62, P967, DOI 10.1136/gutjnl-2012-303333
   Pucci S, 2009, ADV CANCER RES, V105, P93, DOI 10.1016/S0065-230X(09)05006-4
   Rockman SP, 2001, J GASTROEN HEPATOL, V16, P991, DOI 10.1046/j.1440-1746.2001.02588.x
   Rodríguez-Piñeiro AM, 2012, CANCER INVEST, V30, P72, DOI 10.3109/07357907.2011.630051
   Rual JF, 2005, NATURE, V437, P1173, DOI 10.1038/nature04209
   Sanz-Pamplona R, 2012, PLOS ONE, V7, DOI 10.1371/journal.pone.0048877
   Sanz-Pamplona R, 2011, CLIN CANCER RES, V17, P7303, DOI 10.1158/1078-0432.CCR-11-1570
   Schaefer CF, 2009, NUCLEIC ACIDS RES, V37, pD674, DOI 10.1093/nar/gkn653
   Sentürk A, 2011, NATURE, V472, P356, DOI 10.1038/nature09874
   Shannon P, 2003, GENOME RES, V13, P2498, DOI 10.1101/gr.1239303
   SLAUGHTER DP, 1953, CANCER, V6, P963, DOI 10.1002/1097-0142(195309)6:5<963::AID-CNCR2820060515>3.0.CO;2-Q
   Stelzl U, 2005, CELL, V122, P957, DOI 10.1016/j.cell.2005.08.029
   Stempelj M, 2007, J BIOL CHEM, V282, P9797, DOI 10.1074/jbc.M609426200
   Subramanian A, 2005, P NATL ACAD SCI USA, V102, P15545, DOI 10.1073/pnas.0506580102
   Uddin S, 2011, AM J PATHOL, V178, P537, DOI 10.1016/j.ajpath.2010.10.020
   Vaquerizas JM, 2009, NAT REV GENET, V10, P252, DOI 10.1038/nrg2538
   Vastrik I, 2007, GENOME BIOL, V8, DOI 10.1186/gb-2007-8-3-r39
   Vesely PW, 2009, MUTAT RES-REV MUTAT, V682, P7, DOI 10.1016/j.mrrev.2009.01.001
   Wingender E, 2013, NUCLEIC ACIDS RES, V41, pD165, DOI 10.1093/nar/gks1123
   Xenarios I, 2001, NUCLEIC ACIDS RES, V29, P239, DOI 10.1093/nar/29.1.239
   Xu K, 2011, PROTEOMICS, V11, P1857, DOI 10.1002/pmic.201000684
   Yamamoto S, 2011, DATABASE-OXFORD, DOI 10.1093/database/bar052
   Yuan Y, 2012, PLOS ONE, V7, DOI 10.1371/journal.pone.0031802
NR 65
TC 101
Z9 106
U1 0
U2 16
PU BMC
PI LONDON
PA CAMPUS, 4 CRINAN ST, LONDON N1 9XW, ENGLAND
EI 1476-4598
J9 MOL CANCER
JI Mol. Cancer
PD MAR 5
PY 2014
VL 13
AR 46
DI 10.1186/1476-4598-13-46
PG 19
WC Biochemistry & Molecular Biology; Oncology
WE Science Citation Index Expanded (SCI-EXPANDED)
SC Biochemistry & Molecular Biology; Oncology
GA V42CD
UT WOS:000209591000001
PM 24597571
OA Green Published, gold
DA 2023-11-09
ER

PT J
AU De Gregorio, A
   Krasnowska, EK
   Zonfrillo, M
   Ravagnan, G
   Bordignon, V
   Bonmassar, E
   Fuggetta, MP
AF De Gregorio, Alex
   Krasnowska, Ewa Krystyna
   Zonfrillo, Manuela
   Ravagnan, Giampietro
   Bordignon, Valentina
   Bonmassar, Enzo
   Fuggetta, Maria Pia
TI Influence of Polydatin on the Tumor Microenvironment In Vitro: Studies
   with a Colon Cancer Cell Model
SO INTERNATIONAL JOURNAL OF MOLECULAR SCIENCES
LA English
DT Article
DE polydatin; colorectal cancer (CRC); inflammation; tumor microenvironment
   (TME); cytokine; apoptosis; cellular adhesion molecules (CAMs);
   coculture; integrative oncology
ID COLORECTAL-CANCER; ADHESION MOLECULES; RESVERATROL; EXPRESSION;
   INDUCTION; SELECTINS; IMMUNE
AB The tumor microenvironment of colon carcinoma, the site at which tumor cells and the host immune system interact, is influenced by signals from tumor cells, immunocompetent cells, and bacterial components, including LPS. A large amount of LPS is available in the colon, and this could promote inflammation and metastasis by enhancing tumor cell adhesion to the endothelium. Polydatin (PD), the 3-beta-D-glucoside of trans-resveratrol, is a polyphenol with anti-cancer, anti-inflammatory, and immunoregulatory effects. This study was designed to explore whether PD is able to produce antiproliferative effects on three colon cancer lines, to reduce the expression of adhesion molecules that are upregulated by LPS on endothelial cells, and to decrease the proinflammatory cytokines released in culture supernatants. Actually, we investigated the effects of PD on tumor growth in a coculture model with human mononuclear cells (MNCs) that mimics, at least in part, an in vitro tumor microenvironment. The results showed that PD alone or in combination with MNC exerts antiproliferative and proapoptotic effects on cancer cells, inhibits the production of the immunosuppressive cytokine IL-10 and of the proinflammatory cytokines upregulated by LPS, and reduces E-selectin and VCAM-1 on endothelial cells. These data provide preclinical support to the hypothesis that PD could be of potential benefit as a therapeutic adjuvant in colon cancer treatment and prevention.
C1 [De Gregorio, Alex; Krasnowska, Ewa Krystyna; Zonfrillo, Manuela; Ravagnan, Giampietro; Bonmassar, Enzo; Fuggetta, Maria Pia] Natl Council Res CNR, Inst Translat Pharmacol, Via Fosso Cavaliere, I-00133 Rome, Italy.
   [Bordignon, Valentina] Selinus Univ Sci & Literature, Life & Earth Sci Fac, 71-75 Shelton St, London WC2H 9JQ, England.
C3 Consiglio Nazionale delle Ricerche (CNR); Istituto di Farmacologia
   Traslazionale (IFT-CNR)
RP Fuggetta, MP (corresponding author), Natl Council Res CNR, Inst Translat Pharmacol, Via Fosso Cavaliere, I-00133 Rome, Italy.
EM alex.degregorio@ift.cnr.it; ewa.krasnowska@ift.cnr.it;
   manuela.zonfrillo@ift.cnr.it; ravagnangp@gmail.com;
   valentinabordignon@hotmail.com; bonmasse@yahoo.com;
   mariapia.fuggetta@ift.cnr.it
RI De Gregorio, Alex/GQI-2598-2022; Zonfrillo, Manuela/A-3172-2016
OI De Gregorio, Alex/0000-0002-6560-293X; Zonfrillo,
   Manuela/0000-0001-6457-2380; Krasnowska, Ewa
   Krystyna/0000-0001-9137-5446
CR Allouche R, 2022, FOODS, V11, DOI 10.3390/foods11081157
   Bergman M, 2013, BIOMED PHARMACOTHER, V67, P43, DOI 10.1016/j.biopha.2012.10.008
   Calabriso N, 2016, EUR J NUTR, V55, P477, DOI 10.1007/s00394-015-0865-6
   Cardoso AP, 2015, BMC CANCER, V15, DOI 10.1186/s12885-015-1466-8
   Cario E, 2000, J IMMUNOL, V164, P966, DOI 10.4049/jimmunol.164.2.966
   Chen LB, 2021, PHYTOTHER RES, V35, P5514, DOI 10.1002/ptr.7189
   Chen YP, 2021, FRONT IMMUNOL, V12, DOI 10.3389/fimmu.2021.792691
   Crotti S, 2017, J CELL PHYSIOL, V232, P967, DOI 10.1002/jcp.25658
   De Maria S, 2013, J TRANSL MED, V11, DOI 10.1186/1479-5876-11-264
   Deng YH, 2011, PHYTOTHER RES, V25, P451, DOI 10.1002/ptr.3279
   Du QH, 2013, PHARM BIOL, V51, P1347, DOI 10.3109/13880209.2013.792849
   Falchetti R, 2001, LIFE SCI, V70, P81, DOI 10.1016/S0024-3205(01)01367-4
   Francavilla C, 2009, SEMIN CANCER BIOL, V19, P298, DOI 10.1016/j.semcancer.2009.05.004
   Fuggetta MP, 2006, J EXP CLIN CANC RES, V25, P189
   Fuggetta Mariapia, 2011, Recent Pat Food Nutr Agric, V3, P81
   Giraldo NA, 2019, BRIT J CANCER, V120, P45, DOI 10.1038/s41416-018-0327-z
   Ham JS, 2017, ONCOTARGET, V8, P76231, DOI 10.18632/oncotarget.19301
   Herbeuval JP, 2004, J IMMUNOL, V172, P4630, DOI 10.4049/jimmunol.172.7.4630
   Hsu RYC, 2011, CANCER RES, V71, P1989, DOI 10.1158/0008-5472.CAN-10-2833
   Huang HW, 2021, CELLS-BASEL, V10, DOI 10.3390/cells10010067
   Italiani P, 2014, FRONT IMMUNOL, V5, DOI 10.3389/fimmu.2014.00514
   Jemal A, 2011, CA-CANCER J CLIN, V61, P134, DOI [10.3322/caac.20115, 10.3322/caac.20107, 10.3322/caac.21492]
   Jemal A, 2009, CA-CANCER J CLIN, V59, P225, DOI [10.3322/caac.21254, 10.3322/caac.21601, 10.3322/caac.20073, 10.3322/caac.20006, 10.3322/caac.21387, 10.3322/caac.21332]
   Jiang YM, 2020, BMC MOL CELL BIOL, V21, DOI 10.1186/s12860-020-00291-0
   Jin Y, 2020, CANCER BIOTHER RADIO, V35, P83, DOI 10.1089/cbr.2019.2999
   Kim C, 2021, MOLECULES, V26, DOI 10.3390/molecules26144326
   Läubli H, 2010, SEMIN CANCER BIOL, V20, P169, DOI 10.1016/j.semcancer.2010.04.005
   Läubli H, 2009, BLOOD, V114, P4583, DOI 10.1182/blood-2008-10-186585
   Lanzilli G, 2012, INFLAMMATION, V35, P240, DOI 10.1007/s10753-011-9310-z
   Lee SK, 2005, BIOCHEM BIOPH RES CO, V337, P457, DOI 10.1016/j.bbrc.2005.09.071
   Li D, 2019, INT J MOL MED, V43, P630, DOI 10.3892/ijmm.2018.3969
   Li W, 2016, EXP CELL RES, V349, P320, DOI 10.1016/j.yexcr.2016.11.002
   Liu WT, 2017, CELL ADHES MIGR, V11, P13, DOI 10.1080/19336918.2015.1134404
   Malekghasemi S, 2020, ADV PHARM BULL, V10, P556, DOI 10.34172/apb.2020.066
   Meng TT, 2021, MOLECULES, V26, DOI 10.3390/molecules26010229
   Molteni M, 2016, MEDIAT INFLAMM, V2016, DOI 10.1155/2016/6978936
   Mu Q, 2021, INT IMMUNOPHARMACOL, V98, DOI 10.1016/j.intimp.2021.107895
   Muz B, 2021, CANCERS, V13, DOI 10.3390/cancers13020335
   Pandiyan P, 2015, CYTOKINE, V76, P13, DOI 10.1016/j.cyto.2015.07.005
   Ravagnan G, 2013, INFLAMMATION, V36, P26, DOI 10.1007/s10753-012-9516-8
   Schwager J, 2017, BMC COMPLEM ALTERN M, V17, DOI 10.1186/s12906-017-1823-z
   Sferrazza G, 2020, FRONT PHARMACOL, V10, DOI 10.3389/fphar.2019.01541
   Simiantonaki N, 2002, EXP MOL PATHOL, V73, P46, DOI 10.1006/exmp.2002.2440
   Sonoda H, 2022, ANTICANCER RES, V42, P2461, DOI 10.21873/anticanres.15724
   Tam JSY, 2021, INDIAN J GASTROENTER, V40, P5, DOI 10.1007/s12664-020-01114-y
   TEDDER TF, 1995, FASEB J, V9, P866, DOI 10.1096/fasebj.9.10.7542213
   Tsuchiya T, 2008, HEPATO-GASTROENTEROL, V55, P930
   Wang H, 2021, INT J MOL SCI, V22, DOI 10.3390/ijms22168470
   Wang XF, 2015, OBESITY, V23, P1209, DOI 10.1002/oby.21086
   Wu LS, 2020, CANCER MANAG RES, V12, P10397, DOI 10.2147/CMAR.S244374
   Yang YB, 2021, GUT, V70, P1495, DOI 10.1136/gutjnl-2020-320777
   Ye PH, 2022, PHYTOTHER RES, V36, P214, DOI 10.1002/ptr.7306
   Zeng ZH, 2016, EXPERT OPIN THER TAR, V20, P645, DOI 10.1080/14728222.2016.1177023
   Zhang YS, 2022, EUR J MED CHEM, V235, DOI 10.1016/j.ejmech.2022.114291
   Zhang ZH, 2017, PLOS ONE, V12, DOI 10.1371/journal.pone.0182584
   Zhu QY, 2016, ONCOL REP, V36, P3472, DOI 10.3892/or.2016.5136
   Zhu XW, 2016, J HUAZHONG U SCI-MED, V36, P677, DOI 10.1007/s11596-016-1644-1
NR 57
TC 0
Z9 0
U1 7
U2 9
PU MDPI
PI BASEL
PA ST ALBAN-ANLAGE 66, CH-4052 BASEL, SWITZERLAND
SN 1661-6596
EI 1422-0067
J9 INT J MOL SCI
JI Int. J. Mol. Sci.
PD AUG
PY 2022
VL 23
IS 15
AR 8442
DI 10.3390/ijms23158442
PG 16
WC Biochemistry & Molecular Biology; Chemistry, Multidisciplinary
WE Science Citation Index Expanded (SCI-EXPANDED)
SC Biochemistry & Molecular Biology; Chemistry
GA 3R6KO
UT WOS:000839019300001
PM 35955576
OA gold, Green Published
DA 2023-11-09
ER

PT J
AU Li, X
   Nie, J
   Mei, Q
   Han, WD
AF Li, Xiang
   Nie, Jing
   Mei, Qian
   Han, Wei-Dong
TI MicroRNAs: Novel immunotherapeutic targets in colorectal carcinoma
SO WORLD JOURNAL OF GASTROENTEROLOGY
LA English
DT Article
DE Colorectal carcinoma; microRNAs; Tumor microenvironment; Immunotherapy;
   Inflammation; Inflammatory bowel disease; Immune response
ID INFLAMMATORY-BOWEL-DISEASE; CYTOTOXIC T-LYMPHOCYTES; VITAMIN-D-RECEPTOR;
   WILD-TYPE KRAS; SIGNALING PATHWAY; SUPPRESSOR-CELLS; DOWN-REGULATION;
   CANCER-CELLS; ULCERATIVE-COLITIS; CROHNS-DISEASE
AB Colorectal carcinoma (CRC) is one of the most common types of cancer worldwide and the prognosis for CRC patients with recurrence or metastasis is extremely poor. Although chemotherapy and radiation therapy can improve survival, there are still numerous efforts to be performed. Immunotherapy is frequently used, either alone or in combination with other therapies, for the treatment of CRC and is a safe and feasible way to improve CRC treatment. Furthermore, the significance of the immune system in the biology of CRC has been demonstrated by retrospective assessments of immune infiltrates in resected CRC tumors. MicroRNAs (miRNAs) are short, non-coding RNAs that can regulate multiple target genes at the post-transcriptional level and play critical roles in cell proliferation, differentiation and apoptosis. MiRNAs are required for normal immune system development and function. Nevertheless, aberrant expression of miRNAs is often observed in various tumor types and leads to immune disorders or immune evasion. The immunomodulatory function of miRNAs indicates that miRNAs may ultimately be part of the portfolio of anti-cancer targets. Herein, we will review the potential roles of miRNAs in the regulation of the immune response in CRC and then move on to discuss how to utilize different miRNA targets to treat CRC. We also provide an overview of the major limitations and challenges of using miRNAs as immunotherapeutic targets.
C1 [Li, Xiang; Nie, Jing; Mei, Qian; Han, Wei-Dong] Chinese Peoples Liberat Army Gen Hosp, Dept Mol Biol, Sch Life Sci, Beijing 100853, Peoples R China.
C3 Chinese People's Liberation Army General Hospital
RP Han, WD (corresponding author), Chinese Peoples Liberat Army Gen Hosp, Dept Mol Biol, Sch Life Sci, Beijing 100853, Peoples R China.
EM hanwdrsw69@yahoo.com
RI May, Mere/HIK-1050-2022
FU National Natural Science Foundation of China [81272867, 81572914];
   Beijing Nova Program [Z131107000413103]
FX Supported by National Natural Science Foundation of China, No. 81272867
   and No. 81572914; Beijing Nova Program, No. Z131107000413103.
CR Aagaard L, 2007, ADV DRUG DELIVER REV, V59, P75, DOI 10.1016/j.addr.2007.03.005
   Akira S, 2006, CELL, V124, P783, DOI 10.1016/j.cell.2006.02.015
   Amin M, 2015, EXPERT OPIN INV DRUG, V24, P329, DOI 10.1517/13543784.2015.985376
   [Anonymous], ANN REV PATHOL
   [Anonymous], COLORECTAL CANC
   Aslam MI, 2012, J TRANSL MED, V10, DOI 10.1186/1479-5876-10-128
   Atreya R, 2005, CLIN REV ALLERG IMMU, V28, P187, DOI 10.1385/CRIAI:28:3:187
   Bachmann MF, 1997, IMMUNITY, V7, P549, DOI 10.1016/S1074-7613(00)80376-3
   Bartel DP, 2004, CELL, V116, P281, DOI 10.1016/S0092-8674(04)00045-5
   Benvenuti S, 2007, CANCER RES, V67, P2643, DOI 10.1158/0008-5472.CAN-06-4158
   Bezman NA, 2010, J IMMUNOL, V185, P3835, DOI 10.4049/jimmunol.1000980
   Bian Z, 2011, J PATHOL, V225, P544, DOI 10.1002/path.2907
   Biton M, 2011, NAT IMMUNOL, V12, P239, DOI 10.1038/ni.1994
   Botta C, 2012, J IMMUNOTHER, V35, P440, DOI 10.1097/CJI.0b013e31825943aa
   Brain O, 2013, IMMUNITY, V39, P521, DOI 10.1016/j.immuni.2013.08.035
   Brun P, 2005, AM J PHYSIOL-GASTR L, V288, pG621, DOI 10.1152/ajpgi.00140.2004
   Bushati N, 2007, ANNU REV CELL DEV BI, V23, P175, DOI 10.1146/annurev.cellbio.23.090506.123406
   Castagliuolo I, 1999, J CLIN INVEST, V103, P843, DOI 10.1172/JCI4217
   Catana CS, 2015, WORLD J GASTROENTERO, V21, P5823, DOI 10.3748/wjg.v21.i19.5823
   Chang TC, 2007, MOL CELL, V26, P745, DOI 10.1016/j.molcel.2007.05.010
   Chen B, 2013, SCAND J GASTROENTERO, V48, P815, DOI 10.3109/00365521.2013.800991
   Chen Y, 2013, BIOCHEM BIOPH RES CO, V438, P133, DOI 10.1016/j.bbrc.2013.07.040
   Chen YZ, 2014, INFLAMM BOWEL DIS, V20, P1910, DOI 10.1097/MIB.0000000000000158
   Cheng XQ, 2015, SCI REP-UK, V5, DOI 10.1038/srep10397
   Chi YD, 2016, J EXP CLIN CANC RES, V35, DOI 10.1186/s13046-016-0320-4
   Chuang AY, 2014, INFLAMM BOWEL DIS, V20, P126, DOI 10.1097/01.MIB.0000436954.70596.9b
   Chun E, 2015, CELL REP, V12, P244, DOI 10.1016/j.celrep.2015.06.024
   Cobb BS, 2006, J EXP MED, V203, P2519, DOI 10.1084/jem.20061692
   Colombel JF, 2007, GASTROENTEROLOGY, V132, P52, DOI 10.1053/j.gastro.2006.11.041
   Correale P, 2010, J IMMUNOTHER, V33, P435, DOI 10.1097/CJI.0b013e3181d32f01
   Cortez MA, 2016, JNCI-J NATL CANCER I, V108, DOI 10.1093/jnci/djv303
   Cunningham D, 2010, LANCET, V375, P1030, DOI 10.1016/S0140-6736(10)60353-4
   Dalmasso G, 2011, PLOS ONE, V6, DOI [10.1371/journal.pone.0019293, 10.1371/journal.pone.0023806]
   Davalos V, 2012, ONCOGENE, V31, P2062, DOI 10.1038/onc.2011.383
   de Zoete MR, 2013, FRONT IMMUNOL, V4, DOI 10.3389/fimmu.2013.00462
   deLeeuw RJ, 2012, CLIN CANCER RES, V18, P3022, DOI 10.1158/1078-0432.CCR-11-3216
   Diaz-Montero CM, 2009, CANCER IMMUNOL IMMUN, V58, P49, DOI 10.1007/s00262-008-0523-4
   Diosdado B, 2009, BRIT J CANCER, V101, P707, DOI 10.1038/sj.bjc.6605037
   Drake CG, 2006, ADV IMMUNOL, V90, P51, DOI 10.1016/S0065-2776(06)90002-9
   Edelblum KL, 2006, INFLAMM BOWEL DIS, V12, P413, DOI 10.1097/01.MIB.0000217334.30689.3e
   Elinav E, 2011, CELL, V145, P745, DOI 10.1016/j.cell.2011.04.022
   Esquela-Kerscher A, 2006, NAT REV CANCER, V6, P259, DOI 10.1038/nrc1840
   FEARON ER, 1990, CELL, V61, P759, DOI 10.1016/0092-8674(90)90186-I
   Franke A, 2010, NAT GENET, V42, P1118, DOI 10.1038/ng.717
   Gabrilovich DI, 2009, NAT REV IMMUNOL, V9, P162, DOI 10.1038/nri2506
   Gagliani N, 2014, INT IMMUNOL, V26, P495, DOI 10.1093/intimm/dxu066
   Gallagher DJ, 2010, ONCOLOGY-BASEL, V78, P237, DOI 10.1159/000315730
   Ghadjar P, 2009, INT J CANCER, V125, P741, DOI 10.1002/ijc.24468
   Grimson A, 2007, MOL CELL, V27, P91, DOI 10.1016/j.molcel.2007.06.017
   Grivennikov SI, 2013, SEMIN IMMUNOPATHOL, V35, P229, DOI 10.1007/s00281-012-0352-6
   Hamanishi J, 2007, P NATL ACAD SCI USA, V104, P3360, DOI 10.1073/pnas.0611533104
   Hold GL, 2016, DIGEST DIS, V34, P244, DOI 10.1159/000443358
   Hooper LV, 2001, SCIENCE, V291, P881, DOI 10.1126/science.291.5505.881
   Hua D, 2012, WORLD J GASTROENTERO, V18, P971, DOI 10.3748/wjg.v18.i9.971
   Huang Z, 2014, GUT, V63, P1247, DOI 10.1136/gutjnl-2012-304213
   Hur K, 2013, GUT, V62, P1315, DOI 10.1136/gutjnl-2011-301846
   Iwaya T, 2012, CARCINOGENESIS, V33, P2391, DOI 10.1093/carcin/bgs288
   Jaakkola P, 2001, SCIENCE, V292, P468, DOI 10.1126/science.1059796
   Jacobsoone-Ulrich A, 2016, MELANOMA RES, V26, P153, DOI 10.1097/CMR.0000000000000221
   Jiang S, 2011, BLOOD, V118, P5487, DOI 10.1182/blood-2011-05-355644
   Kakinuma T, 2006, J LEUKOCYTE BIOL, V79, P639, DOI 10.1189/jlb.1105633
   Kaser A, 2010, ANNU REV IMMUNOL, V28, P573, DOI 10.1146/annurev-immunol-030409-101225
   Kerr D, 2003, NAT REV CANCER, V3, P615, DOI 10.1038/nrc1147
   Kim DK, 2009, EUR J IMMUNOL, V39, P2617, DOI 10.1002/eji.200939292
   Kobayashi KS, 2005, SCIENCE, V307, P731, DOI 10.1126/science.1104911
   Korn T, 2009, ANNU REV IMMUNOL, V27, P485, DOI 10.1146/annurev.immunol.021908.132710
   Kortylewski M, 2005, NAT MED, V11, P1314, DOI 10.1038/nm1325
   Koukos G, 2013, GASTROENTEROLOGY, V145, P842, DOI 10.1053/j.gastro.2013.07.001
   Kusmartsev S, 2005, J IMMUNOL, V175, P4583, DOI 10.4049/jimmunol.175.7.4583
   Lanier LL, 2008, NAT IMMUNOL, V9, P495, DOI 10.1038/ni1581
   Law IKM, 2015, GUT, V64, P1095, DOI 10.1136/gutjnl-2014-307329
   Le DT, 2015, NEW ENGL J MED, V372, P2509, DOI 10.1056/NEJMoa1500596
   Lee HM, 2014, FRONT GENET, V5, DOI 10.3389/fgene.2014.00178
   Li QJ, 2007, CELL, V129, P147, DOI 10.1016/j.cell.2007.03.008
   Li X, 2015, CURR PROTEIN PEPT SC, V16, P301, DOI 10.2174/138920371604150429153309
   Lin R, 2014, J CLIN INVEST, V124, P5352, DOI 10.1172/JCI76561
   Liu QF, 2011, INT J CANCER, V129, P2662, DOI 10.1002/ijc.25921
   Liu WC, 2013, J CLIN INVEST, V123, P3983, DOI 10.1172/JCI65842
   Liu Y, 2012, J IMMUNOL, V188, P5500, DOI 10.4049/jimmunol.1103505
   Lodish HF, 2008, NAT REV IMMUNOL, V8, P120, DOI 10.1038/nri2252
   Lv B, 2014, INT J CLIN EXP PATHO, V7, P8542
   Ma F, 2011, NAT IMMUNOL, V12, P861, DOI 10.1038/ni.2073
   Manceau G, 2014, CLIN CANCER RES, V20, P3338, DOI 10.1158/1078-0432.CCR-13-2750
   Markman JL, 2015, J GASTROINTEST ONCOL, V6, P208, DOI 10.3978/j.issn.2078-6891.2014.077
   Maxwell PH, 1999, NATURE, V399, P271, DOI 10.1038/20459
   McConnell BB, 2009, CURR COLORECT CANC R, V5, P69, DOI 10.1007/s11888-009-0011-z
   Mei Q, 2015, J PATHOL, V236, P165, DOI 10.1002/path.4525
   Mei Q, 2014, EXPERT REV ANTICANC, V14, P1515, DOI 10.1586/14737140.2014.953935
   Mlcochova J, 2015, ONCOTARGET, V6, P38695, DOI 10.18632/oncotarget.5735
   Mlcochova J, 2013, J CANCER RES CLIN, V139, P1615, DOI 10.1007/s00432-013-1470-9
   Mosakhani N, 2012, CANCER GENET-NY, V205, P545, DOI 10.1016/j.cancergen.2012.08.003
   Musso A, 2005, INFLAMM BOWEL DIS, V11, P91, DOI 10.1097/00054725-200502000-00001
   Öberg Å, 2002, INT J COLORECTAL DIS, V17, P25
   Okazaki T, 2006, TRENDS IMMUNOL, V27, P195, DOI 10.1016/j.it.2006.02.001
   Ota T, 2012, ANTICANCER RES, V32, P2271
   Park SM, 2008, GENE DEV, V22, P894, DOI 10.1101/gad.1640608
   Pollard JW, 2004, NAT REV CANCER, V4, P71, DOI 10.1038/nrc1256
   Price TJ, 2014, LANCET ONCOL, V15, P569, DOI 10.1016/S1470-2045(14)70118-4
   Rubie C, 2006, TUMOR BIOL, V27, P166, DOI 10.1159/000092777
   Runtsch MC, 2015, ONCOTARGET, V6, P28556, DOI 10.18632/oncotarget.5597
   Runtsch MC, 2014, FRONT GENET, V5, DOI 10.3389/fgene.2014.00347
   Rutgeerts P, 2005, NEW ENGL J MED, V353, P2462, DOI 10.1056/NEJMoa050516
   Sawai H, 2008, BMC GASTROENTEROL, V8, DOI 10.1186/1471-230X-8-56
   Scanlan Matthew J, 2004, Cancer Immun, V4, P1
   Schroder K, 2010, CELL, V140, P821, DOI 10.1016/j.cell.2010.01.040
   Shi CZ, 2016, GUT, V65, P1470, DOI 10.1136/gutjnl-2014-308455
   Shin VY, 2014, WORLD J GASTROENTERO, V20, P10432, DOI 10.3748/wjg.v20.i30.10432
   Singh PP, 2015, GASTROENTEROL REP, V3, P289, DOI 10.1093/gastro/gov053
   Singh Rajesh, 2011, Front Biosci (Schol Ed), V3, P1569
   Steiner DF, 2011, IMMUNITY, V35, P169, DOI 10.1016/j.immuni.2011.07.009
   Strober W, 2006, NAT REV IMMUNOL, V6, P9, DOI 10.1038/nri1747
   Sugimoto K, 2008, WORLD J GASTROENTERO, V14, P5110, DOI 10.3748/wjg.14.5110
   Suzuki A, 2001, J EXP MED, V193, P471, DOI 10.1084/jem.193.4.471
   Tenesa A, 2009, NAT REV GENET, V10, P353, DOI 10.1038/nrg2574
   Tirapu I, 2006, CANCER RES, V66, P2442, DOI 10.1158/0008-5472.CAN-05-1681
   Torre LA, 2015, CA-CANCER J CLIN, V65, P87, DOI 10.3322/caac.21262
   Turley SJ, 2015, NAT REV IMMUNOL, V15, P669, DOI 10.1038/nri3902
   Ueda R, 2009, P NATL ACAD SCI USA, V106, P10746, DOI 10.1073/pnas.0811817106
   van Beelen AJ, 2007, IMMUNITY, V27, P660, DOI 10.1016/j.immuni.2007.08.013
   Van Cutsem E, 2011, J CLIN ONCOL, V29, P2011, DOI 10.1200/JCO.2010.33.5091
   Vicinus B, 2013, ONCOL REP, V30, P1285, DOI 10.3892/or.2013.2580
   Vicinus B, 2012, CANCER LETT, V316, P105, DOI 10.1016/j.canlet.2011.10.031
   VOGELSTEIN B, 1988, NEW ENGL J MED, V319, P525, DOI 10.1056/NEJM198809013190901
   Wang HP, 2014, NAT IMMUNOL, V15, P393, DOI 10.1038/ni.2846
   Wang L, 2008, P NATL ACAD SCI USA, V105, P9331, DOI 10.1073/pnas.0710441105
   Wei J, 2013, CANCER RES, V73, P3913, DOI 10.1158/0008-5472.CAN-12-4318
   Wu A, 2010, NEURO-ONCOLOGY, V12, P1113, DOI 10.1093/neuonc/noq082
   Wu F, 2008, GASTROENTEROLOGY, V135, P1624, DOI 10.1053/j.gastro.2008.07.068
   Wu F, 2011, INFLAMM BOWEL DIS, V17, P241, DOI 10.1002/ibd.21450
   Wu F, 2010, INFLAMM BOWEL DIS, V16, P1729, DOI 10.1002/ibd.21267
   Xiao CC, 2009, CELL, V136, P26, DOI 10.1016/j.cell.2008.12.027
   Xie JY, 2014, CELL MOL IMMUNOL, V11, P495, DOI 10.1038/cmi.2014.30
   Xiong BH, 2013, INT J ONCOL, V42, P219, DOI 10.3892/ijo.2012.1707
   Xue XC, 2011, J IMMUNOL, V187, P5879, DOI 10.4049/jimmunol.1100535
   Yang Z, 2015, MOL IMMUNOL, V65, P267, DOI 10.1016/j.molimm.2014.12.018
   Youn JI, 2008, J IMMUNOL, V181, P5791, DOI 10.4049/jimmunol.181.8.5791
   Yu HWH, 2013, INT J MOL SCI, V14, P5587, DOI 10.3390/ijms14035587
   Yu H, 2007, NAT REV IMMUNOL, V7, P41, DOI 10.1038/nri1995
   Zeissig S, 2004, GUT, V53, P1295, DOI 10.1136/gut.2003.036632
   Zhang MM, 2011, J IMMUNOL, V186, P4716, DOI 10.4049/jimmunol.1002989
   Zhao XB, 2009, EXPERT OPIN DRUG DEL, V6, P673, DOI 10.1517/17425240902992894
   Zhou Y, 2016, MOL NEURODEGENER, V11, DOI 10.1186/s13024-016-0094-3
   Zhu HY, 2011, MOL CANCER RES, V9, P960, DOI 10.1158/1541-7786.MCR-10-0531
   Zhu JJ, 2014, HUM IMMUNOL, V75, P348, DOI 10.1016/j.humimm.2014.01.006
   Zídek Z, 2009, BRIT J PHARMACOL, V157, P342, DOI 10.1111/j.1476-5381.2009.00206.x
NR 145
TC 47
Z9 50
U1 0
U2 12
PU BAISHIDENG PUBLISHING GROUP INC
PI PLEASANTON
PA 7041 Koll Center Parkway, Suite 160, PLEASANTON, CA, UNITED STATES
SN 1007-9327
EI 2219-2840
J9 WORLD J GASTROENTERO
JI World J. Gastroenterol.
PD JUN 21
PY 2016
VL 22
IS 23
BP 5317
EP 5331
DI 10.3748/wjg.v22.i23.5317
PG 15
WC Gastroenterology & Hepatology
WE Science Citation Index Expanded (SCI-EXPANDED)
SC Gastroenterology & Hepatology
GA DO7BW
UT WOS:000377938200002
PM 27340348
OA Green Published, hybrid
DA 2023-11-09
ER

PT J
AU Akimoto, M
   Maruyama, R
   Takamaru, H
   Ochiya, T
   Takenaga, K
AF Akimoto, Miho
   Maruyama, Riruke
   Takamaru, Hiroyuki
   Ochiya, Takahiro
   Takenaga, Keizo
TI Soluble IL-33 receptor sST2 inhibits colorectal cancer malignant growth
   by modifying the tumour microenvironment
SO NATURE COMMUNICATIONS
LA English
DT Article
ID ST2 GENE; CD8(+) T; EXPRESSION; CELLS; INTERLEUKIN-33; MACROPHAGES;
   INFLAMMATION; METASTASIS; CYTOKINE; PROMOTES
AB Interleukin-33 (IL-33) was recently shown to be involved in the inflammatory tumour microenvironment and the progression of colorectal cancer (CRC). We report here that the expression level of sST2, a soluble form of the IL-33 receptor (ST2L), is inversely associated with the malignant growth of CRC. sST2 is downregulated in high-metastatic cells compared with low-metastatic human and mouse CRC cells. Knockdown of sST2 in low-metastatic cells enhances tumour growth, metastasis and tumour angiogenesis, whereas its overexpression in high-metastatic cells suppresses these processes. Circulating and intratumourally administered sST2-Fc fusion protein reduce tumour growth, metastatic spread and tumour angiogenesis in mice bearing high-metastatic CRC. Mechanistically, sST2 suppresses IL-33-induced angiogenesis, Th1-and Th2-responses, macrophage infiltration and macrophage M2a polarization. In conclusion, we show that sST2 negatively regulates tumour growth and the metastatic spread of CRC through modification of the tumour microenvironment. Thus, the IL-33/ST2L axis may be a potential therapeutic target in CRC.
C1 [Akimoto, Miho; Takenaga, Keizo] Shimane Univ, Fac Med, Dept Life Sci, 89-1 Enya, Izumo, Shimane 6938501, Japan.
   [Maruyama, Riruke] Shimane Univ, Dept Pathol, Fac Med, Izumo, Shimane 6938501, Japan.
   [Takamaru, Hiroyuki] Natl Canc Ctr, Endoscopy Div, Tokyo 1040045, Japan.
   [Ochiya, Takahiro] Natl Canc Ctr, Res Inst, Div Mol & Cellular Med, Tokyo 1040045, Japan.
C3 Shimane University; Shimane University; National Cancer Center - Japan;
   National Cancer Center - Japan
RP Takenaga, K (corresponding author), Shimane Univ, Fac Med, Dept Life Sci, 89-1 Enya, Izumo, Shimane 6938501, Japan.
EM biokeizo@med.shimane-u.ac.jp
RI Ochiya, Takahiro/AAH-7585-2019
FU MEXT KAKENHI [23112510]; JSPS KAKENHI [25430110, 16K10594, 24791422,
   16K21177]; Shimane University 'SUIGANN' Project; Japan Arteriosclerosis
   Research Foundation; Grants-in-Aid for Scientific Research [25430110,
   24791422, 16K10594] Funding Source: KAKEN
FX This work was supported in part by MEXT KAKENHI Grant Number 23112510,
   JSPS KAKENHI Grant Number 25430110 and 16K10594, the Shimane University
   'SUIGANN' Project and the Japan Arteriosclerosis Research Foundation to
   K.T. and by JSPS KAKENHI Grant Number 24791422 and 16K21177 to M.A.
CR Akimoto M, 2016, CELL DEATH DIS, V7, DOI 10.1038/cddis.2015.418
   Baker M, 2012, NAT PROTOC, V7, P89, DOI 10.1038/nprot.2011.435
   Basu A, 2008, CANCER RES, V68, P5689, DOI 10.1158/0008-5472.CAN-07-6603
   BERGERS G, 1994, EMBO J, V13, P1176, DOI 10.1002/j.1460-2075.1994.tb06367.x
   Cayrol C, 2014, CURR OPIN IMMUNOL, V31, P31, DOI 10.1016/j.coi.2014.09.004
   Chanmee T, 2014, CANCERS, V6, P1670, DOI 10.3390/cancers6031670
   Cherry WB, 2008, J ALLERGY CLIN IMMUN, V121, P1484, DOI 10.1016/j.jaci.2008.04.005
   Choi YS, 2009, BLOOD, V114, P3117, DOI 10.1182/blood-2009-02-203372
   Cui GL, 2015, CANCER IMMUNOL IMMUN, V64, P181, DOI 10.1007/s00262-014-1624-x
   Davies JM, 2011, SEMIN ONCOL, V38, P552, DOI 10.1053/j.seminoncol.2011.05.009
   Davies JM, 2008, ONCOLOGY-NY, V22, P1470
   Demyanets S, 2011, ARTERIOSCL THROM VAS, V31, P2080, DOI 10.1161/ATVBAHA.111.231431
   Edin S, 2013, PLOS ONE, V8, DOI 10.1371/journal.pone.0074982
   Ferrante CJ, 2013, INFLAMMATION, V36, P921, DOI 10.1007/s10753-013-9621-3
   Gao K, 2013, CANCER LETT, V335, P463, DOI 10.1016/j.canlet.2013.03.002
   Gao X, 2015, J IMMUNOL, V194, P438, DOI 10.4049/jimmunol.1401344
   Hao NB, 2012, CLIN DEV IMMUNOL, DOI 10.1155/2012/948098
   Haraldsen G, 2009, TRENDS IMMUNOL, V30, P227, DOI 10.1016/j.it.2009.03.003
   Hayakawa H, 2007, J BIOL CHEM, V282, P26369, DOI 10.1074/jbc.M704916200
   Hu LA, 2013, ASIAN PAC J CANCER P, V14, P2563, DOI 10.7314/APJCP.2013.14.4.2563
   Ishikawa K, 2008, SCIENCE, V320, P661, DOI 10.1126/science.1156906
   Italiani P, 2014, FRONT IMMUNOL, V5, DOI 10.3389/fimmu.2014.00514
   Janakiram NB, 2014, ADV EXP MED BIOL, V816, P25, DOI 10.1007/978-3-0348-0837-8_2
   Joshi AD, 2010, BMC IMMUNOL, V11, DOI 10.1186/1471-2172-11-52
   Jovanovic IP, 2014, INT J CANCER, V134, P1669, DOI 10.1002/ijc.28481
   Kang JC, 2010, J SURG ONCOL, V102, P242, DOI 10.1002/jso.21617
   Lefrançais E, 2012, P NATL ACAD SCI USA, V109, P1673, DOI 10.1073/pnas.1115884109
   Liew FY, 2012, ANN RHEUM DIS, V71, P101, DOI 10.1136/annrheumdis-2011-200589
   Liew FY, 2010, NAT REV IMMUNOL, V10, P103, DOI 10.1038/nri2692
   Liu WW, 2011, PLOS ONE, V6, DOI 10.1371/journal.pone.0024015
   Liu XJ, 2014, BIOCHEM BIOPH RES CO, V453, P486, DOI 10.1016/j.bbrc.2014.09.106
   Maywald RL, 2015, P NATL ACAD SCI USA, V112, pE2487, DOI 10.1073/pnas.1422445112
   Milovanovic M, 2012, IMMUNOL RES, V52, P89, DOI 10.1007/s12026-012-8283-9
   Moussion C, 2008, PLOS ONE, V3, DOI 10.1371/journal.pone.0003331
   Oboki K, 2010, P NATL ACAD SCI USA, V107, P18581, DOI 10.1073/pnas.1003059107
   Oboki Keisuke, 2010, Allergology International, V59, P143, DOI 10.2332/allergolint.10-RAI-0186
   Oshikawa K, 2002, CLIN EXP ALLERGY, V32, P1520, DOI 10.1046/j.1365-2745.2002.01494.x
   Sakata K, 1996, JPN J CANCER RES, V87, P78, DOI 10.1111/j.1349-7006.1996.tb00203.x
   Schmitz J, 2005, IMMUNITY, V23, P479, DOI 10.1016/j.immuni.2005.09.015
   Seidelin JB, 2015, J GASTROENTEROL, V50, P180, DOI 10.1007/s00535-014-0982-7
   Shimojo Y, 2013, CLIN EXP METASTAS, V30, P143, DOI 10.1007/s10585-012-9519-8
   Sica A, 2008, SEMIN CANCER BIOL, V18, P349, DOI 10.1016/j.semcancer.2008.03.004
   Smithgall MD, 2008, INT IMMUNOL, V20, P1019, DOI 10.1093/intimm/dxn060
   Song YK, 2002, METHOD ENZYMOL, V346, P92
   Sun PH, 2011, DIGEST DIS SCI, V56, P3596, DOI 10.1007/s10620-011-1760-5
   Tago K, 2001, BIOCHEM BIOPH RES CO, V285, P1377, DOI 10.1006/bbrc.2001.5306
   Tentori L, 2007, EUR J CANCER, V43, P2124, DOI 10.1016/j.ejca.2007.07.010
   TOMINAGA S, 1989, FEBS LETT, V258, P301, DOI 10.1016/0014-5793(89)81679-5
   Trajkovic V, 2004, CYTOKINE GROWTH F R, V15, P87, DOI 10.1016/j.cytogfr.2004.02.004
   Wang QS, 2010, CELL RES, V20, P701, DOI 10.1038/cr.2010.52
   Wang SL, 2009, CELL MOL IMMUNOL, V6, P327, DOI 10.1038/cmi.2009.43
   Wood IS, 2009, BIOCHEM BIOPH RES CO, V384, P105, DOI 10.1016/j.bbrc.2009.04.081
   Xu D, 1998, J EXP MED, V187, P787, DOI 10.1084/jem.187.5.787
   XU LL, 1995, EUR J IMMUNOL, V25, P2612, DOI 10.1002/eji.1830250931
   Xuan WJ, 2015, J LEUKOCYTE BIOL, V97, P61, DOI 10.1189/jlb.1A0314-170R
   Yin H, 2006, BIOCHEM BIOPH RES CO, V351, P940, DOI 10.1016/j.bbrc.2006.10.166
   Zhang P, 2012, J INT MED RES, V40, P1654, DOI 10.1177/030006051204000504
NR 57
TC 69
Z9 72
U1 0
U2 23
PU NATURE PUBLISHING GROUP
PI LONDON
PA MACMILLAN BUILDING, 4 CRINAN ST, LONDON N1 9XW, ENGLAND
SN 2041-1723
J9 NAT COMMUN
JI Nat. Commun.
PD NOV 24
PY 2016
VL 7
AR 13589
DI 10.1038/ncomms13589
PG 15
WC Multidisciplinary Sciences
WE Science Citation Index Expanded (SCI-EXPANDED)
SC Science & Technology - Other Topics
GA ED3PY
UT WOS:000388762200001
PM 27882929
OA gold, Green Published
DA 2023-11-09
ER

PT J
AU Weinstein, AM
   Giraldo, NA
   Petitprez, F
   Julie, C
   Lacroix, L
   Peschaud, F
   Emile, JF
   Marisa, L
   Fridman, WH
   Storkus, WJ
   Sautès-Fridman, C
AF Weinstein, Aliyah M.
   Giraldo, Nicolas A.
   Petitprez, Florent
   Julie, Catherine
   Lacroix, Laetitia
   Peschaud, Frederique
   Emile, Jean-Francois
   Marisa, Laetitia
   Fridman, Wolf H.
   Storkus, Walter J.
   Sautes-Fridman, Catherine
TI Association of IL-36 with tertiary lymphoid structures and inflammatory
   immune infiltrates in human colorectal cancer
SO CANCER IMMUNOLOGY IMMUNOTHERAPY
LA English
DT Article
DE Tertiary lymphoid structure; Interleukin (IL)-36g; Colorectal cancer;
   Memory T cells; M1 classically activated macrophages
ID NF-KAPPA-B; MOLECULAR SUBTYPES; CELL INFILTRATION; EXPRESSION; TISSUE;
   MACROPHAGES; ACTIVATION; PROGNOSIS; PREDICTS; POLARIZATION
AB IL-1 family cytokines play a dual role in the gut, with different family members contributing either protective or pathogenic effects. IL-36 is an IL-1 family cytokine involved in polarizing type-1 immune responses. However, its function in the gut, including in colorectal cancer pathogenesis, is not well appreciated. In a murine model of colon carcinoma, IL-36 controls tertiary lymphoid structure formation and promotes a type-1 immune response concurrently with a decrease in expression of immune checkpoint molecules in the tumor microenvironment. Here, we demonstrate that IL-36 plays a similar role in driving a pro-inflammatory phenotype in human colorectal cancer. We analyzed a cohort of 33 primary colorectal carcinoma tumors using imaging, flow cytometry, and transcriptomics to determine the pattern and role of IL-36 expression in this disease. In the colorectal tumor microenvironment, we observed IL-36 to be predominantly expressed by M1 macrophages and cells of the vasculature, including smooth muscle cells and high endothelial venules. This pattern of IL-36 expression is associated with a CD4(+) central memory T cell infiltrate and an increased density of B cells in tertiary lymphoid structures, as well as with markers of fibrosis. Conversely, expression of the antagonist to IL-36 signaling, IL-1F5, was associated with intratumoral expression of checkpoint molecules, including PD-1, PD-L1, and CTLA4, which can suppress the immune response. These data support a role for IL-36 in the physiologic immune response to colorectal cancer by sustaining inflammation within the tumor microenvironment.
C1 [Weinstein, Aliyah M.; Giraldo, Nicolas A.; Petitprez, Florent; Lacroix, Laetitia; Fridman, Wolf H.; Sautes-Fridman, Catherine] INSERM, UMR S 1138, Cordeliers Res Ctr, Team Canc Immune Control & Escape, F-75006 Paris, France.
   [Weinstein, Aliyah M.; Giraldo, Nicolas A.; Petitprez, Florent; Lacroix, Laetitia; Fridman, Wolf H.; Sautes-Fridman, Catherine] Univ Paris 05, Sorbonne Paris Cite, Paris 5, Ctr Rech Cordeliers,UMR S 1138, F-75006 Paris, France.
   [Weinstein, Aliyah M.; Giraldo, Nicolas A.; Petitprez, Florent; Lacroix, Laetitia; Fridman, Wolf H.; Sautes-Fridman, Catherine] Sorbonne Univ, UMR S 1138, Ctr Rech Cordeliers, F-75006 Paris, France.
   [Julie, Catherine; Peschaud, Frederique; Emile, Jean-Francois] Hop Ambroise Pare, AP HP, Lab Anat Pathol, Boulogne, France.
   [Petitprez, Florent; Marisa, Laetitia] Ligue Natl Canc, Programme Cartes Identites Tumeurs, F-75013 Paris, France.
   [Julie, Catherine; Peschaud, Frederique; Emile, Jean-Francois] Univ Paris Saclay, Univ Versailles SQY, EA4340, Boulogne, France.
   [Weinstein, Aliyah M.; Storkus, Walter J.] Univ Pittsburgh, Sch Med, Dept Dermatol, Pittsburgh, PA 15213 USA.
   [Weinstein, Aliyah M.; Storkus, Walter J.] Univ Pittsburgh, Sch Med, Dept Immunol, Pittsburgh, PA 15213 USA.
   [Storkus, Walter J.] Univ Pittsburgh, Sch Med, Dept Pathol, Canc Inst, Pittsburgh, PA 15213 USA.
   [Storkus, Walter J.] Univ Pittsburgh, Sch Med, Dept Bioengn, Canc Inst, Pittsburgh, PA 15213 USA.
   [Giraldo, Nicolas A.] Johns Hopkins Univ Hosp, Pathol Dept, Baltimore, MD 21287 USA.
C3 Universite Paris Cite; Sorbonne Universite; Institut National de la
   Sante et de la Recherche Medicale (Inserm); Institut National de la
   Sante et de la Recherche Medicale (Inserm); Universite Paris Cite;
   Sorbonne Universite; Institut National de la Sante et de la Recherche
   Medicale (Inserm); Universite Paris Cite; Sorbonne Universite;
   Assistance Publique Hopitaux Paris (APHP); Hopital Universitaire
   Paul-Brousse - APHP; Universite Paris Cite; Hopital Universitaire
   Hotel-Dieu - APHP; Hopital Universitaire Ambroise-Pare - APHP;
   Universite Paris Saclay; Pennsylvania Commonwealth System of Higher
   Education (PCSHE); University of Pittsburgh; Pennsylvania Commonwealth
   System of Higher Education (PCSHE); University of Pittsburgh;
   Pennsylvania Commonwealth System of Higher Education (PCSHE); University
   of Pittsburgh; Pennsylvania Commonwealth System of Higher Education
   (PCSHE); University of Pittsburgh; Johns Hopkins University; Johns
   Hopkins Medicine
RP Weinstein, AM (corresponding author), INSERM, UMR S 1138, Cordeliers Res Ctr, Team Canc Immune Control & Escape, F-75006 Paris, France.; Weinstein, AM (corresponding author), Univ Paris 05, Sorbonne Paris Cite, Paris 5, Ctr Rech Cordeliers,UMR S 1138, F-75006 Paris, France.; Weinstein, AM (corresponding author), Sorbonne Univ, UMR S 1138, Ctr Rech Cordeliers, F-75006 Paris, France.; Weinstein, AM (corresponding author), Univ Pittsburgh, Sch Med, Dept Dermatol, Pittsburgh, PA 15213 USA.; Weinstein, AM (corresponding author), Univ Pittsburgh, Sch Med, Dept Immunol, Pittsburgh, PA 15213 USA.
EM aliyahweinstein@gmail.com
RI Petitprez, Florent/AAD-5296-2020
OI Petitprez, Florent/0000-0002-5117-6466; sautes-fridman,
   catherine/0000-0003-1735-8722; Emile, Jean-Francois/0000-0002-6073-4466;
   Weinstein, Aliyah/0000-0002-8556-3616; Storkus,
   Walter/0000-0001-8961-4444; fridman, wolf herman/0000-0002-1332-0973
FU Institut National de la Sante et de la Recherche Medicale; University
   Paris-Descartes; Labex Immuno-Oncology [LAXE62_9UMRS972 FRIDMAN]; Cancer
   Research for Personalized Medecine programmes (CARPEM T8); Institut du
   Cancer (INCa) HTE Plan Cancer [C1608DS]; NIH [RO1 CA169118, RO1
   CA204419]; Chateaubriand Fellowship of the Office for Science and
   Technology of the Embassy of France in the United States; CARPEM
   doctorate fellowship; University Pierre et Marie Curie
FX This work was supported by the Institut National de la Sante et de la
   Recherche Medicale, the University Paris-Descartes, the University
   Pierre et Marie Curie, Labex Immuno-Oncology (LAXE62_9UMRS972 FRIDMAN)
   and Cancer Research for Personalized Medecine programmes (CARPEM T8),
   and grants from Institut du Cancer (INCa) HTE Plan Cancer (C1608DS) and
   NIH RO1s CA169118 and CA204419. Aliyah M. Weinstein was supported by a
   Chateaubriand Fellowship of the Office for Science and Technology of the
   Embassy of France in the United States and Florent Petitprez by CARPEM
   doctorate fellowship.
CR Bachmann M, 2012, J BIOL CHEM, V287, P41684, DOI 10.1074/jbc.M112.385443
   Barksby HE, 2009, CLIN EXP IMMUNOL, V156, P479, DOI 10.1111/j.1365-2249.2009.03920.x
   Becht E, 2016, GENOME BIOL, V17, DOI 10.1186/s13059-016-1070-5
   Becht E, 2016, CLIN CANCER RES, V22, P4057, DOI 10.1158/1078-0432.CCR-15-2879
   Bergomas Francesca, 2011, Cancers (Basel), V4, P1, DOI 10.3390/cancers4010001
   Bridgewood C, 2017, EXP DERMATOL, V26, P402, DOI 10.1111/exd.13228
   Busfield SJ, 2000, GENOMICS, V66, P213, DOI 10.1006/geno.2000.6184
   Cirri P, 2011, AM J CANCER RES, V1, P482
   Coppola D, 2011, AM J PATHOL, V179, P37, DOI 10.1016/j.ajpath.2011.03.007
   de Chaisemartin L, 2011, CANCER RES, V71, P6391, DOI 10.1158/0008-5472.CAN-11-0952
   Debets R, 2001, J IMMUNOL, V167, P1440, DOI 10.4049/jimmunol.167.3.1440
   Di Caro G, 2014, CLIN CANCER RES, V20, P2147, DOI 10.1158/1078-0432.CCR-13-2590
   Dietrich D, 2016, CYTOKINE, V84, P88, DOI 10.1016/j.cyto.2016.05.012
   Dieu-Nosjean MC, 2008, J CLIN ONCOL, V26, P4410, DOI 10.1200/JCO.2007.15.0284
   Dieu-Nosjean MC, 2016, IMMUNOL REV, V271, P260, DOI 10.1111/imr.12405
   Dvorak HF, 2015, CANCER IMMUNOL RES, V3, P1, DOI 10.1158/2326-6066.CIR-14-0209
   Foster AM, 2014, J IMMUNOL, V192, P6053, DOI 10.4049/jimmunol.1301481
   Gatto D, 2010, J ALLERGY CLIN IMMUN, V126, P898, DOI 10.1016/j.jaci.2010.09.007
   Germain C, 2014, AM J RESP CRIT CARE, V189, P832, DOI 10.1164/rccm.201309-1611OC
   Giraldo NA, 2017, CLIN CANCER RES, V23, P4416, DOI 10.1158/1078-0432.CCR-16-2848
   Guedj K, 2014, CARDIOVASC RES, V101, P434, DOI 10.1093/cvr/cvt263
   Guinney J, 2015, NAT MED, V21, P1350, DOI 10.1038/nm.3967
   Ha SY, 2014, PLOS ONE, V9, DOI 10.1371/journal.pone.0099955
   Iqbal A, 2017, SURG ONCOL CLIN N AM, V26, P689, DOI 10.1016/j.soc.2017.05.008
   Jorgensen ML, 2015, PATIENT-RELAT OUTCOM, V6, P127, DOI 10.2147/PROM.S49589
   Kanda T, 2015, FRONT MED, V2, DOI 10.3389/fmed.2015.00069
   Kendall RT, 2014, FRONT PHARMACOL, V5, DOI 10.3389/fphar.2014.00123
   Marisa L, 2013, PLOS MED, V10, DOI 10.1371/journal.pmed.1001453
   Martinet L, 2011, CANCER RES, V71, P5678, DOI 10.1158/0008-5472.CAN-11-0431
   McCall MN, 2010, BIOSTATISTICS, V11, P242, DOI 10.1093/biostatistics/kxp059
   Meshcheryakova A, 2014, PLOS ONE, V9, DOI 10.1371/journal.pone.0099008
   Mutamba S, 2012, EUR J IMMUNOL, V42, P607, DOI 10.1002/eji.201142035
   Ohashi T, 2017, CANCER SCI, V108, P1128, DOI 10.1111/cas.13244
   Penha R, 2016, CYTOKINE, V85, P18, DOI 10.1016/j.cyto.2016.05.023
   Remark R, 2013, CLIN CANCER RES, V19, P4079, DOI 10.1158/1078-0432.CCR-12-3847
   Ribassin-Majed L, 2017, B CANCER, V104, P20, DOI 10.1016/j.bulcan.2016.11.003
   Roederer M, 2011, CYTOM PART A, V79A, P167, DOI 10.1002/cyto.a.21015
   Rybinski B, 2014, PHYSIOL GENOMICS, V46, P223, DOI 10.1152/physiolgenomics.00158.2013
   Scheibe K, 2017, GUT, V66, P823, DOI 10.1136/gutjnl-2015-310374
   Siegel RL, 2017, CA-CANCER J CLIN, V67, P177, DOI 10.3322/caac.21395
   Smith JJ, 2010, GASTROENTEROLOGY, V138, P958, DOI 10.1053/j.gastro.2009.11.005
   Takahashi K, 2015, PLOS ONE, V10, DOI 10.1371/journal.pone.0138423
   Towne JE, 2004, J BIOL CHEM, V279, P13677, DOI 10.1074/jbc.M400117200
   Vigne S, 2012, BLOOD, V120, P3478, DOI 10.1182/blood-2012-06-439026
   Vigne S, 2011, BLOOD, V118, P5813, DOI 10.1182/blood-2011-05-356873
   Wang ZS, 2014, INT J CLIN EXP PATHO, V7, P8077
   Weinstein AM, 2017, ONCOIMMUNOLOGY, V6, DOI 10.1080/2162402X.2017.1322238
   Wynn TA, 2016, IMMUNITY, V44, P450, DOI 10.1016/j.immuni.2016.02.015
   Yeung TM, 2013, BRIT J CANCER, V108, P2106, DOI 10.1038/bjc.2013.209
NR 49
TC 54
Z9 59
U1 0
U2 33
PU SPRINGER
PI NEW YORK
PA ONE NEW YORK PLAZA, SUITE 4600, NEW YORK, NY, UNITED STATES
SN 0340-7004
EI 1432-0851
J9 CANCER IMMUNOL IMMUN
JI Cancer Immunol. Immunother.
PD JAN
PY 2019
VL 68
IS 1
BP 109
EP 120
DI 10.1007/s00262-018-2259-0
PG 12
WC Oncology; Immunology
WE Science Citation Index Expanded (SCI-EXPANDED)
SC Oncology; Immunology
GA HG9XG
UT WOS:000455364900010
PM 30315348
OA Green Accepted
DA 2023-11-09
ER

PT J
AU Kula, A
   Dawidowicz, M
   Mielcarska, S
   Kiczmer, P
   Chrabanska, M
   Rynkiewicz, M
   Swietochowska, E
   Waniczek, D
AF Kula, Agnieszka
   Dawidowicz, Miriam
   Mielcarska, Sylwia
   Kiczmer, Pawel
   Chrabanska, Magdalena
   Rynkiewicz, Magdalena
   Swietochowska, Elzbieta
   Waniczek, Dariusz
TI Periostin in Angiogenesis and Inflammation in CRC-A Preliminary
   Observational Study
SO MEDICINA-LITHUANIA
LA English
DT Article
DE periostin; colorectal cancer; tumor microenvironment
ID TUMOR-NECROSIS-FACTOR; COLORECTAL-CANCER; POTENTIAL ROLE; CELL-SURVIVAL;
   TNF-ALPHA; EXPRESSION; GROWTH; FIBROBLASTS; METASTASIS; CARCINOMA
AB Background and Objectives: To assess the periostin level and the concentrations of pro-inflammatory cytokines: TNF alpha, IFN-gamma, IL-1 beta and IL-17 in tumor and marginal tissues of CRC and to investigate the influence of periostin on angiogenesis by MVD (microvessel density) and concentration of VEGF-A in relation to clinicopathological parameters of patients. Materials and Methods: The study used 47 samples of tumor and margin tissues derived from CRC patients. To determinate the concentration of periostin, VEGF-A, TNF alpha, IFN gamma, IL-1 beta and IL-17, we used the commercially available enzyme- linked immunosorbent assay kit. MVD was assessed on CD34-stained specimens. The MVD and budding were assessed using a light microscope Results: We found significantly higher concentrations of periostin, VEGF-A, IFN-gamma, IL-1 beta, IL-17 and TNF alpha in the tumor samples compared with surgical tissue margins. The tumor concentrations of periostin were correlated with tumor levels of VEGF-A, IFN-gamma, IL-1 beta and TNF alpha. We observed significant correlation between margin periostin and VEGF-A, IFN-gamma, IL-17 and TNF alpha in tumor and margin specimens. Additionally, we found a significantly negative correlation between periostin tumor concentration and microvessel density at the invasive front. Tumor periostin levels were also correlated positively with tumor budding. Conclusions: Periostin activity may be associated with pro-inflammatory cytokine levels: TNF alpha, IFN-gamma, IL-1 beta and IL-17. Our results also suggest the role of periostin in angiogenesis in CRC and its upregulation in poorly vascularized tumors. Further research on the regulations between periostin and cytokines are necessary to understand the interactions between tumor and immune tumor microenvironment, which could be helpful in the development of new targeted therapy.
C1 [Kula, Agnieszka; Dawidowicz, Miriam; Waniczek, Dariusz] Univ Silesia, Fac Med Sci Zabrze, Dept Surg Oncol, 35 Ceglana, PL-40514 Katowice, Poland.
   [Mielcarska, Sylwia; Swietochowska, Elzbieta] Med Univ Silesia, Fac Med Sci Zabrze, Dept Med & Mol Biol, 19 Jordana, PL-41800 Zabrze, Poland.
   [Kiczmer, Pawel; Chrabanska, Magdalena; Rynkiewicz, Magdalena] Med Univ Silesia, Fac Med Sci Zabrze, Dept & Chair Pathomorphol, 13-15 3 Maja, PL-41800 Zabrze, Poland.
C3 University of Silesia in Katowice; Medical University Silesia; Medical
   University Silesia
RP Kula, A (corresponding author), Univ Silesia, Fac Med Sci Zabrze, Dept Surg Oncol, 35 Ceglana, PL-40514 Katowice, Poland.
EM agnieszkakula20@gmail.com; miriamdawidowicz@o2.pl;
   sylwiamielcarska@gmail.com; Pawel.kiczmer@protonmail.com;
   hannaonyszczuk@sum.edu.pl; mrynkiewicz@sum.edu.pl; elaswieta@interia.pl;
   dariusz.waniczek@gmail.com
RI Kiczmer, Paweł/ABB-8445-2021; Waniczek, Dariusz/ABD-1692-2020
OI Kiczmer, Paweł/0000-0001-9060-0154; Waniczek,
   Dariusz/0000-0002-0410-8604; Chrabanska (Onyszczuk),
   Magdalena/0000-0001-7704-1124; Kula, Agnieszka/0000-0002-6659-8653;
   Swietochowska, Elzbieta/0000-0001-5787-7880; Dawidowicz,
   Miriam/0000-0002-6629-7711
CR Al-Zalabani A, 2020, INT J ENV RES PUB HE, V17, DOI 10.3390/ijerph17010320
   Amara S, 2015, MOL IMMUNOL, V64, P26, DOI 10.1016/j.molimm.2014.10.021
   Bao SD, 2004, CANCER CELL, V5, P329, DOI 10.1016/S1535-6108(04)00081-9
   Ben QW, 2009, INT J ONCOL, V34, P821, DOI 10.3892/ijo_00000208
   Bernardes SS, 2022, CELL MOL NEUROBIOL, V42, P557, DOI 10.1007/s10571-020-00975-3
   Blauvelt A, 2018, CLIN REV ALLERG IMMU, V55, P379, DOI 10.1007/s12016-018-8702-3
   Castro F, 2018, FRONT IMMUNOL, V9, DOI 10.3389/fimmu.2018.00847
   Chen YX, 2018, ONCOTARGETS THER, V11, P3817, DOI 10.2147/OTT.S168317
   Corliss BA, 2016, MICROCIRCULATION, V23, P95, DOI 10.1111/micc.12259
   Dawson H, 2014, HISTOPATHOLOGY, V64, P577, DOI 10.1111/his.12294
   De Smedt L, 2016, VIRCHOWS ARCH, V468, P397, DOI 10.1007/s00428-015-1886-5
   Deng XM, 2019, CHINESE J CANCER RES, V31, P547, DOI 10.21147/j.issn.1000-9604.2019.03.16
   Dinarello CA, 2018, IMMUNOL REV, V281, P8, DOI 10.1111/imr.12621
   Elliott CG, 2015, MATRIX BIOL, V43, P71, DOI 10.1016/j.matbio.2015.03.003
   Esfahani K, 2020, CURR ONCOL, V27, pS87, DOI 10.3747/co.27.5223
   Gallo G, 2021, J CLIN MED, V10, DOI 10.3390/jcm10112295
   Ghajar CM, 2013, NAT CELL BIOL, V15, P807, DOI 10.1038/ncb2767
   Gillan L, 2002, CANCER RES, V62, P5358
   González-González L, 2018, FRONT ONCOL, V8, DOI 10.3389/fonc.2018.00225
   Hatzikirou H, 2012, MATH MED BIOL, V29, P49, DOI 10.1093/imammb/dqq011
   Hayashi N, 2007, P NATL ACAD SCI USA, V104, P14765, DOI 10.1073/pnas.0706378104
   Huizer K, 2020, J NEUROPATH EXP NEUR, V79, P863, DOI 10.1093/jnen/nlaa067
   Hus I, 2010, POSTEP HIG MED DOSW, V64, P244
   Janakiram NB, 2014, ADV EXP MED BIOL, V816, P25, DOI 10.1007/978-3-0348-0837-8_2
   Johnson CM, 2013, CANCER CAUSE CONTROL, V24, P1207, DOI 10.1007/s10552-013-0201-5
   Keum N, 2019, NAT REV GASTRO HEPAT, V16, P713, DOI 10.1038/s41575-019-0189-8
   Klampfer L, 2011, CURR CANCER DRUG TAR, V11, P451, DOI 10.2174/156800911795538066
   Koh SJ, 2016, PLOS ONE, V11, DOI 10.1371/journal.pone.0149652
   Kosmidis C, 2018, J CANCER, V9, P232, DOI 10.7150/jca.22962
   Kumar P, 2018, J BIOL CHEM, V293, P12781, DOI 10.1074/jbc.RA117.001601
   Kusunose N, 2018, JPN J OPHTHALMOL, V62, P677, DOI 10.1007/s10384-018-0622-5
   Li ZW, 2015, INT J MOL SCI, V16, P12108, DOI 10.3390/ijms160612108
   Liu AY, 2014, MATRIX BIOL, V37, P150, DOI 10.1016/j.matbio.2014.04.007
   Liu Y, 2016, ONCOTARGET, V7, P40148, DOI 10.18632/oncotarget.9512
   Liu YF, 2019, ADV EXP MED BIOL, V1132, P125, DOI 10.1007/978-981-13-6657-4_13
   Lugli A, 2021, NAT REV CLIN ONCOL, V18, P101, DOI 10.1038/s41571-020-0422-y
   Ma YM, 2021, CANCER LETT, V521, P130, DOI 10.1016/j.canlet.2021.08.032
   Mirza RE, 2015, J PATHOL, V236, P433, DOI 10.1002/path.4548
   Moniuszko T, 2016, ONCOL LETT, V12, P783, DOI 10.3892/ol.2016.4692
   Oh HJ, 2017, J PATHOL TRANSL MED, V51, P306, DOI 10.4132/jptm.2017.01.19
   Ouyang GL, 2009, CANCER LETT, V281, P213, DOI 10.1016/j.canlet.2009.02.030
   Peng YQ, 2019, INT J OPHTHALMOL-CHI, V12, P212, DOI 10.18240/ijo.2019.02.05
   Qiu F, 2013, J BIOCHEM MOL TOXIC, V27, P364, DOI 10.1002/jbt.21498
   Raz Y, 2013, EXP CELL RES, V319, P1596, DOI 10.1016/j.yexcr.2013.03.022
   Righi A, 2015, HISTOPATHOLOGY, V66, P982, DOI 10.1111/his.12602
   Schürch CM, 2020, CELL, V183, P838, DOI 10.1016/j.cell.2020.10.021
   Servais C, 2013, J PATHOL, V229, P198, DOI 10.1002/path.4103
   Shimoyama Yusuke, 2018, Oncotarget, V9, P20008, DOI 10.18632/oncotarget.25026
   Sueyama T, 2021, VIRCHOWS ARCH, V478, P865, DOI 10.1007/s00428-020-02965-8
   Tung KH, 2013, CANCER LETT, V331, P58, DOI 10.1016/j.canlet.2012.12.001
   VILCEK J, 1986, J EXP MED, V163, P632, DOI 10.1084/jem.163.3.632
   Villanueva CM, 2021, ENVIRON INT, V157, DOI 10.1016/j.envint.2021.106873
   Wu GQ, 2013, CANCER BIOTHER RADIO, V28, P298, DOI 10.1089/cbr.2012.1374
   Xu XW, 2016, ONCOTARGET, V7, P798, DOI 10.18632/oncotarget.5985
   Yaghoubi N, 2019, BIOMED PHARMACOTHER, V110, P312, DOI 10.1016/j.biopha.2018.11.105
   Yang PR, 2020, CIRC RES, V127, P1153, DOI 10.1161/CIRCRESAHA.120.318001
   Yang T, 2020, J CELL PHYSIOL, V235, P2800, DOI 10.1002/jcp.29184
   Yu BB, 2018, CELL DEATH DIS, V9, DOI 10.1038/s41419-018-1116-6
   Zhu DX, 2021, FRONT MED-LAUSANNE, V8, DOI 10.3389/fmed.2021.694800
NR 59
TC 3
Z9 3
U1 2
U2 2
PU MDPI
PI BASEL
PA ST ALBAN-ANLAGE 66, CH-4052 BASEL, SWITZERLAND
SN 1010-660X
EI 1648-9144
J9 MEDICINA-LITHUANIA
JI Med. Lith.
PD JAN
PY 2022
VL 58
IS 1
AR 96
DI 10.3390/medicina58010096
PG 15
WC Medicine, General & Internal
WE Science Citation Index Expanded (SCI-EXPANDED)
SC General & Internal Medicine
GA ZB7RL
UT WOS:000757034800001
PM 35056404
OA gold, Green Published
DA 2023-11-09
ER

PT J
AU Wasmer, MH
   Krebs, P
AF Wasmer, Marie-Helene
   Krebs, Philippe
TI The Role of IL-33-Dependent Inflammation in the Tumor Microenvironment
SO FRONTIERS IN IMMUNOLOGY
LA English
DT Article
DE cancer; inflammation; tumor microenvironment; interleukin-33; therapy
ID REGULATORY T-CELLS; NF-KAPPA-B; COLORECTAL-CANCER;
   HEPATOCELLULAR-CARCINOMA; INTERLEUKIN-6 CONTRIBUTES; IL-33/ST2 PATHWAY;
   SUPPRESSOR-CELLS; CYTOKINE IL-33; PROMOTER USAGE; UP-REGULATION
AB There is compelling evidence that inflammation contributes to tumorigenesis. Inflammatory mediators within the tumor microenvironment can either promote an antitumor immune response or support tumor pathogenesis. Therefore, it is critical to determine the relative contribution of tumor-associated inflammatory pathways to cancer development. Interleukin-33 (IL-33) is a member of the IL-1 family of cytokines that is released upon tissue stress or damage to operate as an alarmin. IL-33 has been primarily implicated in the induction of type-2 immune responses. However, recent findings have shown a role of IL-33 in several cancers where it may exert multiple functions. In this review, we will present the current knowledge on the role of IL-33 in the microenvironment of different tumors. We will highlight which cells produce and which cells are activated by IL-33 in cancer. Furthermore, we will explain how IL-33 modulates the tumor-associated inflammatory microenvironment to restrain or promote tumorigenesis. Finally, we will discuss the issues to be addressed first before potentially targeting the IL-33 pathway for cancer therapy.
C1 [Wasmer, Marie-Helene; Krebs, Philippe] Univ Bern, Inst Pathol, Bern, Switzerland.
   [Wasmer, Marie-Helene] Univ Bern, Grad Sch Cellular & Biomed Sci, Bern, Switzerland.
C3 University of Bern; University of Bern
RP Krebs, P (corresponding author), Univ Bern, Inst Pathol, Bern, Switzerland.
EM philippe.krebs@pathology.unibe.ch
RI Krebs, Philippe/A-3449-2012
OI Krebs, Philippe/0000-0003-4918-6654
FU Swiss National Science Foundation [310030_138188, 314730_163086]; Bern
   University Research Foundation; Swiss Cancer League (Krebsliga Schweiz)
   [KLS-3408-02-2014]; San Salvatore Foundation; Swiss National Science
   Foundation (SNF) [310030_138188, 314730_163086] Funding Source: Swiss
   National Science Foundation (SNF)
FX This work was supported by grants from the Swiss National Science
   Foundation (310030_138188 and 314730_163086), the Bern University
   Research Foundation, the Swiss Cancer League (Krebsliga Schweiz;
   KLS-3408-02-2014), and the San Salvatore Foundation (to PK).
CR Akimoto M, 2016, CELL DEATH DIS, V7, DOI 10.1038/cddis.2015.418
   Ali S, 2011, J IMMUNOL, V187, P1609, DOI 10.4049/jimmunol.1003080
   Anand P, 2008, PHARM RES-DORDR, V25, P2097, DOI 10.1007/s11095-008-9661-9
   BERGERS G, 1994, EMBO J, V13, P1176, DOI 10.1002/j.1460-2075.1994.tb06367.x
   Bergis D, 2013, TRANSL ONCOL, V6, P311, DOI 10.1593/tlo.12418
   Bessa J, 2014, J AUTOIMMUN, V55, P33, DOI 10.1016/j.jaut.2014.02.012
   Blatner NR, 2010, P NATL ACAD SCI USA, V107, P6430, DOI 10.1073/pnas.0913683107
   Brenner H, 2014, LANCET, V383, P1490, DOI 10.1016/S0140-6736(13)61649-9
   Brunner SM, 2015, HEPATOLOGY, V61, P1957, DOI 10.1002/hep.27728
   Brunner SM, 2011, TRANSPL INT, V24, P1027, DOI 10.1111/j.1432-2277.2011.01306.x
   Burzyn D, 2013, CELL, V155, P1282, DOI 10.1016/j.cell.2013.10.054
   Byers DE, 2013, J CLIN INVEST, V123, P3967, DOI 10.1172/JCI65570
   Candido J, 2013, J CLIN IMMUNOL, V33, pS79, DOI 10.1007/s10875-012-9847-0
   Carcas Lauren Peirce, 2014, J Carcinog, V13, P14, DOI 10.4103/1477-3163.146506
   Carriere V, 2007, P NATL ACAD SCI USA, V104, P282, DOI 10.1073/pnas.0606854104
   Cayrol C, 2014, CURR OPIN IMMUNOL, V31, P31, DOI 10.1016/j.coi.2014.09.004
   Chen LJ, 2013, CANCER IMMUNOL IMMUN, V62, P553, DOI 10.1007/s00262-012-1358-6
   Chen SF, 2013, J PATHOL, V231, P180, DOI 10.1002/path.4226
   Chen Z, 2014, NAT REV CANCER, V14, P535, DOI 10.1038/nrc3775
   Cheon EC, 2011, CANCER RES, V71, P1627, DOI 10.1158/0008-5472.CAN-10-1923
   Corbin AS, 2011, J CLIN INVEST, V121, P396, DOI 10.1172/JCI35721
   Cui GL, 2015, CANCER IMMUNOL IMMUN, V64, P181, DOI 10.1007/s00262-014-1624-x
   Dhillon AS, 2007, ONCOGENE, V26, P3279, DOI 10.1038/sj.onc.1210421
   Duan LH, 2012, MOL MED, V18, P753, DOI 10.2119/molmed.2011.00428
   EKBOM A, 1990, NEW ENGL J MED, V323, P1228, DOI 10.1056/NEJM199011013231802
   Fearon ER, 2011, ANNU REV PATHOL-MECH, V6, P479, DOI 10.1146/annurev-pathol-011110-130235
   Ferlay J, 2010, EUR J CANCER, V46, P765, DOI 10.1016/j.ejca.2009.12.014
   Fox JG, 2007, J CLIN INVEST, V117, P60, DOI 10.1172/JCI30111
   Galon J, 2006, SCIENCE, V313, P1960, DOI 10.1126/science.1129139
   Gangemi S, 2013, CANCER INVEST, V31, P212, DOI 10.3109/07357907.2013.764566
   Gao X, 2015, J IMMUNOL, V194, P438, DOI 10.4049/jimmunol.1401344
   Glück J, 2012, INFLAMM RES, V61, P547, DOI 10.1007/s00011-012-0443-9
   Gordon ED, 2016, P NATL ACAD SCI USA, V113, P8765, DOI 10.1073/pnas.1601914113
   Gounaris E, 2007, P NATL ACAD SCI USA, V104, P19977, DOI 10.1073/pnas.0704620104
   Gramatzki D, 2016, ONCOL LETT, V12, P445, DOI 10.3892/ol.2016.4626
   Grivennikov S, 2009, CANCER CELL, V15, P103, DOI 10.1016/j.ccr.2009.01.001
   Grivennikov SI, 2016, GASTROENTEROLOGY, V150, P808, DOI 10.1053/j.gastro.2016.02.062
   Grivennikov SI, 2010, CELL, V140, P883, DOI 10.1016/j.cell.2010.01.025
   Ha CT, 2014, PLOS ONE, V9, DOI 10.1371/journal.pone.0109249
   Hanahan D, 2000, CELL, V100, P57, DOI 10.1016/S0092-8674(00)81683-9
   Hanahan D, 2012, CANCER CELL, V21, P309, DOI 10.1016/j.ccr.2012.02.022
   Hanahan D, 2011, CELL, V144, P646, DOI 10.1016/j.cell.2011.02.013
   Hayakawa H, 2007, J BIOL CHEM, V282, P26369, DOI 10.1074/jbc.M704916200
   Hoesel B, 2013, MOL CANCER, V12, DOI 10.1186/1476-4598-12-86
   Hu LA, 2013, ASIAN PAC J CANCER P, V14, P2563, DOI 10.7314/APJCP.2013.14.4.2563
   Hu TH, 2013, J BIOMED RES, V27, P283, DOI 10.7555/JBR.27.20130069
   Huang B, 2006, CANCER RES, V66, P1123, DOI 10.1158/0008-5472.CAN-05-1299
   Ishikawa K, 2014, AURIS NASUS LARYNX, V41, P552, DOI 10.1016/j.anl.2014.08.007
   Islam MS, 2016, BRIT J PHARMACOL, V173, P2532, DOI 10.1111/bph.13535
   Iwahana H, 1999, EUR J BIOCHEM, V264, P397, DOI 10.1046/j.1432-1327.1999.00615.x
   Jess T, 2005, AM J GASTROENTEROL, V100, P2724, DOI 10.1111/j.1572-0241.2005.00287.x
   Jiang XG, 2014, MOL CELL ENDOCRINOL, V382, P673, DOI 10.1016/j.mce.2013.06.003
   Jovanovic I, 2011, EUR J IMMUNOL, V41, P1902, DOI 10.1002/eji.201141417
   Jovanovic IP, 2014, INT J CANCER, V134, P1669, DOI 10.1002/ijc.28481
   Kim JY, 2015, ONCOGENE, V34, P4928, DOI 10.1038/onc.2014.418
   Kim S, 2011, ANN NY ACAD SCI, V1217, P191, DOI 10.1111/j.1749-6632.2010.05882.x
   Kobayashi S, 2005, GASTROENTEROLOGY, V128, P2054, DOI 10.1053/j.gastro.2005.03.010
   Koontongkaew S, 2013, J CANCER, V4, P66, DOI 10.7150/jca.5112
   Kouzaki H, 2011, J IMMUNOL, V186, P4375, DOI 10.4049/jimmunol.1003020
   Kuper H, 2000, J INTERN MED, V248, P171, DOI 10.1046/j.1365-2796.2000.00742.x
   Lamkanfi M, 2009, IMMUNITY, V31, P5, DOI 10.1016/j.immuni.2009.06.011
   Layland LE, 2010, J IMMUNOL, V184, P713, DOI 10.4049/jimmunol.0901435
   Lee EJ, 2016, CYTOKINE, V77, P35, DOI 10.1016/j.cyto.2015.10.005
   Leemans CR, 2011, NAT REV CANCER, V11, P9, DOI 10.1038/nrc2982
   Lefrançais E, 2012, P NATL ACAD SCI USA, V109, P1673, DOI 10.1073/pnas.1115884109
   Levescot A, 2014, CANCER RES, V74, P2669, DOI 10.1158/0008-5472.CAN-13-2797
   Li J, 2014, J CLIN INVEST, V124, P3241, DOI 10.1172/JCI73742
   Liang YJ, 2013, J IMMUNOL, V190, P5666, DOI 10.4049/jimmunol.1300117
   Liew FY, 2010, NAT REV IMMUNOL, V10, P103, DOI 10.1038/nri2692
   Liew FY, 2016, NAT REV IMMUNOL, V16, P676, DOI 10.1038/nri.2016.95
   Lim HX, 2017, IMMUNOL CELL BIOL, V95, P99, DOI 10.1038/icb.2016.72
   Liu J, 2014, FRONT IMMUNOL, V5, DOI 10.3389/fimmu.2014.00141
   Liu XJ, 2014, BIOCHEM BIOPH RES CO, V453, P486, DOI 10.1016/j.bbrc.2014.09.106
   Lu BF, 2016, J MOL MED, V94, P535, DOI 10.1007/s00109-016-1397-0
   Lu X, 2007, J MAMMARY GLAND BIOL, V12, P153, DOI 10.1007/s10911-007-9047-3
   Mager LF, 2016, FRONT ONCOL, V6, DOI 10.3389/fonc.2016.00096
   Mager LF, 2015, J CLIN INVEST, V125, P2579, DOI 10.1172/JCI77347
   Makrinioti H, 2014, LANCET RESP MED, V2, P226, DOI 10.1016/S2213-2600(13)70261-3
   Malik A, 2016, J CLIN INVEST, V126, P4469, DOI 10.1172/JCI88625
   Mantovani A, 2008, NATURE, V454, P436, DOI 10.1038/nature07205
   Maywald RL, 2015, P NATL ACAD SCI USA, V112, pE2487, DOI 10.1073/pnas.1422445112
   Mchedlidze T, 2013, IMMUNITY, V39, P357, DOI 10.1016/j.immuni.2013.07.018
   Mehta RK, 2014, J BIOL CHEM, V289, P3555, DOI [10.1074/jbc.M113.486530, 10.4331/wjbc.v5.i3.355]
   Mertz KD, 2016, ONCOIMMUNOLOGY, V5, DOI 10.1080/2162402X.2015.1062966
   Miller AM, 2011, J INFLAMM-LOND, V8, DOI 10.1186/1476-9255-8-22
   Molofsky AB, 2015, IMMUNITY, V43, P161, DOI 10.1016/j.immuni.2015.05.019
   Murakami T, 2013, INT J CANCER, V132, P276, DOI 10.1002/ijc.27670
   Nagini S, 2012, WORLD J GASTRO ONCOL, V4, P156, DOI 10.4251/wjgo.v4.i7.156
   O'Donnell C, 2016, BRIT J CANCER, V114, P37, DOI 10.1038/bjc.2015.433
   Oboki K, 2010, P NATL ACAD SCI USA, V107, P18581, DOI 10.1073/pnas.1003059107
   Peek RM, 2006, J PATHOL, V208, P233, DOI 10.1002/path.1868
   Pichery M, 2012, J IMMUNOL, V188, P3488, DOI 10.4049/jimmunol.1101977
   Préfontaine D, 2010, J ALLERGY CLIN IMMUN, V125, P752, DOI 10.1016/j.jaci.2009.12.935
   Prick J, 2014, EXP HEMATOL, V42, P841, DOI 10.1016/j.exphem.2014.07.268
   Qin L, 2016, ONCOTARGET, V7, P61069, DOI 10.18632/oncotarget.11179
   Raza A, 2014, WORLD J GASTROENTERO, V20, P4115, DOI 10.3748/wjg.v20.i15.4115
   Robles AI, 2016, GASTROENTEROLOGY, V150, P931, DOI 10.1053/j.gastro.2015.12.036
   Rose WA, 2015, SCI REP-UK, V5, DOI 10.1038/srep13146
   Rössle M, 2016, INT J SURG PATHOL, V24, P394, DOI 10.1177/1066896916633856
   Saranchova I, 2016, SCI REP-UK, V6, DOI 10.1038/srep30555
   Schiering C, 2014, NATURE, V513, P564, DOI 10.1038/nature13577
   Schmitz J, 2005, IMMUNITY, V23, P479, DOI 10.1016/j.immuni.2005.09.015
   Skoda RC, 2015, EXP HEMATOL, V43, P599, DOI 10.1016/j.exphem.2015.06.007
   Sun PH, 2011, DIGEST DIS SCI, V56, P3596, DOI 10.1007/s10620-011-1760-5
   Talabot-Ayer D, 2015, J IMMUNOL, V194, P750, DOI 10.4049/jimmunol.1402057
   Tamagawa-Mineoka R, 2014, J AM ACAD DERMATOL, V70, P882, DOI 10.1016/j.jaad.2014.01.867
   Tan WL, 2016, LANCET ONCOL, V17, pE347, DOI 10.1016/S1470-2045(16)30123-1
   Terzic J, 2010, GASTROENTEROLOGY, V138, P2101, DOI 10.1053/j.gastro.2010.01.058
   Tyson GL, 2011, HEPATOLOGY, V54, P173, DOI 10.1002/hep.24351
   Villarreal DO, 2014, CANCER RES, V74, P1789, DOI 10.1158/0008-5472.CAN-13-2729
   VOGELSTEIN B, 1988, NEW ENGL J MED, V319, P525, DOI 10.1056/NEJM198809013190901
   Waas ET, 2003, BRIT J SURG, V90, P1556, DOI 10.1002/bjs.4346
   Wadleigh M, 2010, INT J HEMATOL, V91, P174, DOI 10.1007/s12185-010-0529-5
   Waller LP, 2015, WORLD J HEPATOL, V7, P2648, DOI 10.4254/wjh.v7.i26.2648
   Wang CH, 2016, BIOCHEM BIOPH RES CO, V479, P461, DOI 10.1016/j.bbrc.2016.09.081
   Wang TB, 2014, INT J ONCOL, V44, P1861, DOI 10.3892/ijo.2014.2348
   Wang ZG, 2013, PLOS ONE, V8, DOI 10.1371/journal.pone.0075788
   Wehbe H, 2006, CANCER RES, V66, P10517, DOI 10.1158/0008-5472.CAN-06-2130
   Xia J, 2015, AM J PHYSIOL-LUNG C, V308, pL619, DOI 10.1152/ajplung.00305.2014
   Xiao P, 2016, ONCOIMMUNOLOGY, V5, DOI 10.1080/2162402X.2015.1063772
   Yamada D, 2015, HEPATOLOGY, V61, P1627, DOI 10.1002/hep.27687
   Yang Y, 2016, ONCOL LETT, V12, P429, DOI 10.3892/ol.2016.4622
   Yang ZP, 2015, DIS MARKERS, V2015, P1, DOI 10.1155/2015/516895
   Yu XX, 2015, DIGEST DIS SCI, V60, P1265, DOI 10.1007/s10620-014-3463-1
   Zhang P, 2012, J INT MED RES, V40, P1654, DOI 10.1177/030006051204000504
   Zhang Y, 2017, MOL CARCINOGEN, V56, P272, DOI 10.1002/mc.22491
   Zhu YB, 2010, J IMMUNOL, V185, P3174, DOI 10.4049/jimmunol.1000749
NR 127
TC 60
Z9 64
U1 0
U2 69
PU FRONTIERS MEDIA SA
PI LAUSANNE
PA AVENUE DU TRIBUNAL FEDERAL 34, LAUSANNE, CH-1015, SWITZERLAND
SN 1664-3224
J9 FRONT IMMUNOL
JI Front. Immunol.
PD JAN 9
PY 2017
VL 7
AR 682
DI 10.3389/fimmu.2016.00682
PG 13
WC Immunology
WE Science Citation Index Expanded (SCI-EXPANDED)
SC Immunology
GA EG9HA
UT WOS:000391368300001
PM 28119694
OA gold, Green Published
DA 2023-11-09
ER

PT J
AU Deng, Q
   Wang, CJ
   Yu, KL
   Wang, YH
   Yang, QY
   Zhang, JJ
   Xu, XP
AF Deng, Qun
   Wang, Changjian
   Yu, Kailin
   Wang, Yahui
   Yang, Qinyan
   Zhang, Jingjing
   Xu, Xiaoping
TI <i>Streptococcus bovis</i> Contributes to the Development of Colorectal
   Cancer via Recruiting CD11b<SUP>+</SUP>TLR-4<SUP>+</SUP> Cells
SO MEDICAL SCIENCE MONITOR
LA English
DT Article
DE Colorectal Neoplasms; Myeloid Cells; Streptococcus bovis
ID INFLAMMATION; TUMORIGENESIS; MICROBIOTA
AB Background: An increasing number of studies have demonstrated that Streptococcus bovis and its concomitant inflammatory factors concentrate in the intestine in colorectal cancer (CRC). However, the molecular mechanism of S. bovis on colorectal tumorigenesis remains unclear. This study aimed to explore the role of S. bovis in carcinogenesis and its potential mechanism in CRC of mice orally pretreated with S. bovis.
   Material/Methods: The colons of experimental mice were collected and evaluated for the extent of neoplasm. In addition, comparative feces DNA sequencing was adopted to verify the abundance change of S. bovis during the progression of CRC in patients.
   Results: The results of this study found that S. bovis is more likely to be present at higher levels in patients with progressive colorectal carcinoma compared to those adenoma patients and healthy volunteers (P <0.05). Pretreatment with S. bovis aggravated tumor formation in mice, resulting in more substantial and a higher number of tumor nodes (P<0.05). A cytokine expression pattern with increased levels of IL-6, Scyb1, Ptgs2, IL-1 beta, TNF, and Ccl2 was detected in S. bovis pretreated CRC mice (all P < 0.05). Furthermore, S. bovis recruited myeloid cells, especially CD11b(+)TLR-4(+) cells, which could promote pro-tumor immunity in the tumor microenvironment (P <0.05).
   Conclusions: Collectively, our study indicates that S. bovis may induce a suppressive immunity that is conducive to CRC by recruiting tumor-infiltrating CD11b(+)TLR-4(+) cells. In conclusion, S. bovis contributes to colorectal tumorigenesis via recruiting C D11b(+)TLR-4(+) cells.
C1 [Deng, Qun; Wang, Yahui; Zhang, Jingjing] Zhejiang Univ, Sch Med, Affiliated Hosp 2, Dept Colorectal Surg, Hangzhou, Zhejiang, Peoples R China.
   [Wang, Changjian; Yang, Qinyan] Third Peoples Hosp Hangzhou, Dept Anorectum, Hangzhou, Zhejiang, Peoples R China.
   [Yu, Kailin] Zhejiang Univ, Sch Med, Affiliated Hosp 2, Dept Ultrasonog, Hangzhou, Zhejiang, Peoples R China.
   [Xu, Xiaoping] First Peoples Hosp Yuhang Dist, Dept Anorectal Surg, Hangzhou, Zhejiang, Peoples R China.
C3 Zhejiang University; Zhejiang University
RP Deng, Q (corresponding author), Zhejiang Univ, Sch Med, Affiliated Hosp 2, Dept Colorectal Surg, Hangzhou, Zhejiang, Peoples R China.
EM dengqun@zju.edu.cn
RI Wang, Yahui/JCO-6233-2023; wang, ya/HQZ-7558-2023
CR Abdulamir AS, 2010, MOL CANCER, V9, DOI 10.1186/1476-4598-9-249
   Abdulamir AS, 2009, BMC CANCER, V9, DOI 10.1186/1471-2407-9-403
   Al-Jashamy K, 2010, ASIAN PAC J CANCER P, V11, P1765
   Atretkhany KSN, 2016, FRONT IMMUNOL, V7, DOI 10.3389/fimmu.2016.00147
   Biarc J, 2004, CARCINOGENESIS, V25, P1477, DOI 10.1093/carcin/bgh091
   Chand G, 2016, CASE REP GASTROINTES, V2016, DOI 10.1155/2016/7815843
   Chen W, 2011, PLOS ONE, V7
   Chen WQ, 2015, CHINESE J CANCER RES, V27, P1, DOI 10.3978/j.issn.1000-9604.2015.02.07
   Chen YX, 2019, EXP CELL RES, V378, P41, DOI 10.1016/j.yexcr.2019.03.005
   Corredoira J, 2015, EUR J CLIN MICROBIOL, V34, P1657, DOI 10.1007/s10096-015-2402-1
   DAVIES MDJ, 1981, GUT, V22, P481, DOI 10.1136/gut.22.6.481
   Ellmerich S, 2000, CYTOKINE, V12, P26, DOI 10.1006/cyto.1999.0521
   Gao YH, 2018, CANCER IMMUNOL RES, V6, P1352, DOI 10.1158/2326-6066.CIR-18-0108
   Gholizadeh P, 2019, MICROB PATHOGENESIS, V127, P48, DOI 10.1016/j.micpath.2018.11.031
   Greten FR, 2004, CELL, V118, P285, DOI 10.1016/j.cell.2004.07.013
   Jemal A, 2011, CA-CANCER J CLIN, V61, P134, DOI [10.3322/caac.20115, 10.3322/caac.20107, 10.3322/caac.21492]
   Kelly Dervla, 2018, Diseases, V6, DOI 10.3390/diseases6040109
   Kostic AD, 2013, CELL HOST MICROBE, V14, P207, DOI 10.1016/j.chom.2013.07.007
   Najjar YG, 2017, CLIN CANCER RES, V23, P2346, DOI 10.1158/1078-0432.CCR-15-1823
   Nakatsumi H, 2017, CELL REP, V21, P2471, DOI 10.1016/j.celrep.2017.11.014
   Okayasu I, 1996, GUT, V39, P87, DOI 10.1136/gut.39.1.87
   Park CH, 2018, INTEST RES, V16, P338, DOI 10.5217/ir.2018.16.3.338
   Rezasoltani S, 2018, MICROB PATHOGENESIS, V124, P244, DOI 10.1016/j.micpath.2018.08.035
   Richard ML, 2018, GUT MICROBES, V9, P131, DOI 10.1080/19490976.2017.1379637
   Tu XZ, 2019, GENE, V690, P48, DOI 10.1016/j.gene.2018.12.008
   Wu MN, 2018, INT J MOL SCI, V19, DOI 10.3390/ijms19092809
   Xu HY, 2014, BMC CANCER, V14, DOI 10.1186/1471-2407-14-330
   Xu LZ, 2015, CANCER LETT, V364, P173, DOI 10.1016/j.canlet.2015.05.014
   Zhu QC, 2013, TUMOR BIOL, V34, P1285, DOI 10.1007/s13277-013-0684-4
NR 29
TC 15
Z9 15
U1 2
U2 4
PU INT SCIENTIFIC INFORMATION, INC
PI MELVILLE
PA 150 BROADHOLLOW RD, STE 114, MELVILLE, NY 11747 USA
EI 1643-3750
J9 MED SCI MONITOR
JI Med. Sci. Monitor
PD AUG 1
PY 2020
VL 26
AR e921886
DI 10.12659/MSM.921886
PG 9
WC Medicine, Research & Experimental
WE Science Citation Index Expanded (SCI-EXPANDED)
SC Research & Experimental Medicine
GA MS7GN
UT WOS:000554444000001
PM 32737964
OA Green Published
DA 2023-11-09
ER

PT J
AU Calik, I
   Calik, M
   Turken, G
   Ozercan, IH
   Dagli, AF
   Artas, G
   Sarikaya, B
AF Calik, Ilknur
   Calik, Muhammet
   Turken, Gulistan
   Ozercan, Ibrahim Hanifi
   Dagli, Adile Ferda
   Artas, Gokhan
   Sarikaya, Burcu
TI Intratumoral Cytotoxic T-Lymphocyte Density and PD-L1 Expression Are
   Prognostic Biomarkers for Patients with Colorectal Cancer
SO MEDICINA-LITHUANIA
LA English
DT Article
DE cytotoxic T lymphocytes; colorectal cancer; PD-L1 expression; prognosis;
   tumor microenvironment
ID LIGAND 1 EXPRESSION; IMMUNE CELLS; SAFETY; ANTI-PD-1; INFLAMMATION;
   CARCINOMA; NIVOLUMAB; ANTIBODY
AB Background and objectives: Cytotoxic T-lymphocyte (CTL)-mediated inflammatory response to tumors plays a crucial role in preventing the progression of some cancers. Programmed cell death ligand 1 (PD-L1), a cell-surface glycoprotein, has been reported to repress T-cell-mediated immune responses against tumors. However, the clinical significance of PD-L1 in colorectal cancer (CRC) remains unclear. Our aim was to elucidate the prognostic significance of PD-L1 expression and CD8+ CTL density in CRC. Materials and methods: CD8 and PD-L1 immunostaining was conducted on 157 pathologic specimens from patients with CRC. The CD8+ CTL density and PD-L1 expression within the tumor microenvironment were assessed by immunohistochemistry. Results: Tumor invasion (pT) was significantly correlated with intratumoral (p = 0.011) and peritumoral (p = 0.016) CD8+ CTLs density in the tumor microenvironment. In addition, there was a significant difference in the intensity of CD8+ CTLs between patients with and without distant metastases (intratumoral p = 0.007; peritumoral p = 0.037, T-test). Lymph node metastasis (pN) and TNM stage were significantly correlated with PD-L1 expression in CRC cells (p = 0.015, p = 0.029, respectively). Multivariate analysis revealed a statistically significant relationship between the intratumoral CD8+ CTL density and disease-free survival (DFS) (hazard ratio [HR] 2.06; 95% confidence interval [CI]: 1.01-4.23; p = 0.043). The DFS was considerably shorter in patients with a high expression of PD-L1 in cancer cells than those with a low expression (univariate HR 2.55; 95% CI 1.50-4.34; p = 0.001; multivariate HR 0.48; 95% CI 0.28-0.82; p = 0.007). Conversely, patients with high PD-L1 expression in tumor-infiltrating lymphocytes had a longer DFS in both univariate analysis (HR 0.25; 95% CI: 0.14-0.44; p < 0.001) and multivariate analysis (HR 3.42; 95% CI: 1.95-6.01; p < 0.001). Conclusion: The CD8+ CTL density and PD-L1 expression are prognostic biomarkers for the survival of patients with CRC.
C1 [Calik, Ilknur; Calik, Muhammet; Turken, Gulistan; Ozercan, Ibrahim Hanifi; Dagli, Adile Ferda; Artas, Gokhan; Sarikaya, Burcu] Firat Univ, Fac Med, Dept Pathol, TR-23000 Elazig, Turkey.
C3 Firat University
RP Calik, I (corresponding author), Firat Univ, Fac Med, Dept Pathol, TR-23000 Elazig, Turkey.
EM dr.ilknur23@gmail.com; drmuco2011@gmail.com; gulistanturken1@gmail.com;
   ozercanih@gmail.com; ferda58@yahoo.com; gartas79@gmail.com;
   burcuburcuyzc@gmail.com
RI Türken, Gülistan/HNQ-2874-2023; artaş, gökhan/HTR-8629-2023; ÖZERCAN,
   ibrahim Hanifi/W-7883-2018; Dagli, Adile Ferda/W-7878-2018
OI Türken, Gülistan/0000-0002-4809-7943; ÖZERCAN, ibrahim
   Hanifi/0000-0002-8781-8838; Dagli, Adile Ferda/0000-0003-4077-4134
CR Ansell SM, 2015, NEW ENGL J MED, V372, P311, DOI 10.1056/NEJMoa1411087
   Azer SA, 2019, MEDICINA-LITHUANIA, V55, DOI 10.3390/medicina55080473
   Bae SU, 2018, ONCOL LETT, V16, P5214, DOI 10.3892/ol.2018.9264
   Chen TW, 2019, J CANCER RES CLIN, V145, P1043, DOI 10.1007/s00432-019-02874-7
   Deschoolmeester V, 2010, BMC IMMUNOL, V11, DOI 10.1186/1471-2172-11-19
   Di Caro G, 2013, J CELL MOL MED, V17, P1088, DOI 10.1111/jcmm.12117
   Droeser RA, 2013, EUR J CANCER, V49, P2233, DOI 10.1016/j.ejca.2013.02.015
   Dunne PD, 2016, CANCER IMMUNOL RES, V4, P582, DOI 10.1158/2326-6066.CIR-15-0302
   Dylag-Trojanowska K, 2019, MEDICINA-LITHUANIA, V55, DOI 10.3390/medicina55060307
   Eriksen AC, 2019, BMC CANCER, V19, DOI 10.1186/s12885-019-5345-6
   Hamid O, 2013, NEW ENGL J MED, V369, P134, DOI 10.1056/NEJMoa1305133
   Herbst RS, 2014, NATURE, V515, P563, DOI 10.1038/nature14011
   Huang CY, 2018, SCI REP-UK, V8, DOI 10.1038/s41598-018-33927-5
   Huh JW, 2012, ARCH SURG-CHICAGO, V147, P366, DOI 10.1001/archsurg.2012.35
   Inaguma S, 2017, J PATHOL CLIN RES, V3, P268, DOI 10.1002/cjp2.81
   Iseki Y, 2018, PLOS ONE, V13, DOI 10.1371/journal.pone.0192744
   Jemal A, 2011, CA-CANCER J CLIN, V61, P134, DOI [10.3322/caac.20115, 10.3322/caac.20107, 10.3322/caac.21492]
   Klintrup K, 2005, EUR J CANCER, V41, P2645, DOI 10.1016/j.ejca.2005.07.017
   Koganemaru S, 2017, CANCER SCI, V108, P853, DOI 10.1111/cas.13229
   Kwak Y, 2016, ONCOTARGET, V7, P81778, DOI 10.18632/oncotarget.13207
   Lee KS, 2017, CANCER IMMUNOL IMMUN, V66, P927, DOI 10.1007/s00262-017-1999-6
   Lee LH, 2016, MODERN PATHOL, V29, P1433, DOI 10.1038/modpathol.2016.139
   Li Y, 2019, FRONT PHARMACOL, V10, DOI 10.3389/fphar.2019.00139
   Masugi Y, 2017, GUT, V66, P1463, DOI 10.1136/gutjnl-2016-311421
   Mei Z, 2014, BRIT J CANCER, V111, P2372, DOI 10.1038/bjc.2014.285
   Mlecnik B, 2016, IMMUNITY, V44, P698, DOI 10.1016/j.immuni.2016.02.025
   Ohaegbulam KC, 2015, TRENDS MOL MED, V21, P24, DOI 10.1016/j.molmed.2014.10.009
   Rizvi NA, 2015, LANCET ONCOL, V16, P257, DOI 10.1016/S1470-2045(15)70054-9
   Rosso C, 2019, MINERVA BIOTECNOL, V31, P23, DOI 10.23736/S1120-4826.18.02493-X
   Seiwert TY, 2016, LANCET ONCOL, V17, P956, DOI 10.1016/S1470-2045(16)30066-3
   Spranger S, 2013, SCI TRANSL MED, V5, DOI 10.1126/scitranslmed.3006504
   Tao MY, 2018, MEDICINE, V97, DOI 10.1097/MD.0000000000013156
   Topalian SL, 2012, NEW ENGL J MED, V366, P2443, DOI 10.1056/NEJMoa1200690
   Trajkovski Gjorgji, 2018, Open Access Maced J Med Sci, V6, P1003, DOI 10.3889/oamjms.2018.279
   Valentini Anna Maria, 2018, Oncotarget, V9, P8584, DOI 10.18632/oncotarget.24196
   Väyrynen JP, 2014, INT J CANCER, V134, P2126, DOI 10.1002/ijc.28533
   Wang LS, 2016, MOL DIAGN THER, V20, P175, DOI 10.1007/s40291-016-0188-1
   Wu B, 2018, MEDICINE, V97, DOI 10.1097/MD.0000000000011972
   Wu P, 2015, PLOS ONE, V10, DOI 10.1371/journal.pone.0131403
   Zlobec I, 2010, PLOS ONE, V5, DOI 10.1371/journal.pone.0014282
NR 40
TC 15
Z9 15
U1 2
U2 7
PU MDPI
PI BASEL
PA ST ALBAN-ANLAGE 66, CH-4052 BASEL, SWITZERLAND
SN 1010-660X
EI 1648-9144
J9 MEDICINA-LITHUANIA
JI Med. Lith.
PD NOV
PY 2019
VL 55
IS 11
AR 723
DI 10.3390/medicina55110723
PG 13
WC Medicine, General & Internal
WE Science Citation Index Expanded (SCI-EXPANDED)
SC General & Internal Medicine
GA JV0LF
UT WOS:000502058000019
PM 31683723
OA gold, Green Published
DA 2023-11-09
ER

PT J
AU Li, WC
   Chen, FQ
   Gao, H
   Xu, ZQ
   Zhou, Y
   Wang, SJ
   Lv, ZP
   Zhang, YC
   Xu, ZF
   Huo, JT
   Zhao, JK
   Zong, YP
   Feng, WQ
   Shen, XH
   Wu, ZY
   Lu, AG
AF Li, Wenchang
   Chen, Fangqian
   Gao, Han
   Xu, Zhuoqing
   Zhou, Yu
   Wang, Shenjie
   Lv, Zeping
   Zhang, Yuchen
   Xu, Zifeng
   Huo, Jianting
   Zhao, Jingkun
   Zong, Yaping
   Feng, Wenqing
   Shen, Xiaohui
   Wu, Zhiyuan
   Lu, Aiguo
TI Cytokine concentration in peripheral blood of patients with colorectal
   cancer
SO FRONTIERS IN IMMUNOLOGY
LA English
DT Article
DE colorectal cancer; tumor immune microenvironment; peripheral blood;
   cytokines; Luminex
ID CHEMOATTRACTANT PROTEIN (MCP)-4; HIGH-RISK; T-CELLS; INFLAMMATION;
   MICROENVIRONMENT; ASSOCIATION; INDUCTION; CHEMOKINE
AB IntroductionThe role of tumour secretory cytokines and peripheral circulatory cytokines in tumour progression has received increasing attention; however, the role of tumour-related inflammatory cytokines in colorectal cancer (CRC) remains unclear. In this study, the concentrations of various cytokines in the peripheral blood of healthy controls and patients with CRC at different stages were compared. MethodsPeripheral blood samples from 4 healthy participants and 22 colorectal cancer patients were examined. Luminex beads were used to evaluate concentration levels of 40 inflammatory cytokines in peripheral blood samples. ResultsIn peripheral blood, compared with healthy controls and early stage (I + II) CRC patients, advanced CRC (III + IV) patients had increased concentrations of mononuclear/macrophage chemotactic-related proteins (CCL7, CCL8, CCL15, CCL2, and MIF), M2 polarization-related factors (IL-1 beta, IL-4), neutrophil chemotactic and N2 polarization-related cytokines (CXCL2, CXCL5, CXCL6, IL-8), dendritic cells (DCs) chemotactic-related proteins (CCL19, CCL20, and CCL21), Natural killer (NK) cell related cytokines (CXCL9, CXCL10), Th2 cell-related cytokines (CCL1, CCL11, CCL26), CXCL12, IL-2, CCL25, and CCL27, and decreased IFN-gamma and CX3CL1 concentrations. The differential upregulation of cytokines in peripheral blood was mainly concentrated in CRC patients with distant metastasis and was related to the size of the primary tumour; however, there was no significant correlation between cytokine levels in peripheral blood and the propensity and mechanism of lymph node metastasis. DiscussionDifferent types of immune cells may share the same chemokine receptors and can co-localise in response to the same chemokines and exert synergistic pro-tumour or anti-tumour functions in the tumour microenvironment. Chemokines and cytokines affect tumour metastasis and prognosis and may be potential targets for treatment.
C1 [Li, Wenchang; Chen, Fangqian; Gao, Han; Xu, Zhuoqing; Lv, Zeping; Zhang, Yuchen; Xu, Zifeng; Huo, Jianting; Zhao, Jingkun; Zong, Yaping; Feng, Wenqing; Shen, Xiaohui; Lu, Aiguo] Shanghai Jiao Tong Univ, Ruijin Hosp, Dept Gen Surg, Sch Med, Shanghai, Peoples R China.
   [Li, Wenchang; Zhou, Yu; Wang, Shenjie; Wu, Zhiyuan] Shanghai Jiao Tong Univ, Ruijin Hosp, Dept Radiol, Sch Med, Shanghai, Peoples R China.
   [Li, Wenchang; Chen, Fangqian; Gao, Han; Xu, Zhuoqing; Zhang, Yuchen; Xu, Zifeng; Huo, Jianting; Feng, Wenqing] Shanghai Jiao Tong Univ, Ruijin Hosp, Shanghai Inst Digest Surg, Sch Med, Shanghai, Peoples R China.
   [Chen, Fangqian; Gao, Han; Xu, Zhuoqing; Lv, Zeping; Zhang, Yuchen; Xu, Zifeng; Huo, Jianting; Zhao, Jingkun; Zong, Yaping; Feng, Wenqing; Lu, Aiguo] Shanghai Jiao Tong Univ, Ruijin Hosp, Shanghai Minimally Invas Surg Ctr, Sch Med, Shanghai, Peoples R China.
C3 Shanghai Jiao Tong University; Shanghai Jiao Tong University; Shanghai
   Jiao Tong University; Shanghai Jiao Tong University
RP Shen, XH; Lu, AG (corresponding author), Shanghai Jiao Tong Univ, Ruijin Hosp, Dept Gen Surg, Sch Med, Shanghai, Peoples R China.; Wu, ZY (corresponding author), Shanghai Jiao Tong Univ, Ruijin Hosp, Dept Radiol, Sch Med, Shanghai, Peoples R China.; Lu, AG (corresponding author), Shanghai Jiao Tong Univ, Ruijin Hosp, Shanghai Minimally Invas Surg Ctr, Sch Med, Shanghai, Peoples R China.
EM xhshendoc@yeah.net; wuzhiyuan@shsmu.edu.cn; luaiguo1965@163.com
RI Chen, Chao/JHS-6563-2023; Zhao, Xuan/JMR-2135-2023; yang,
   xu/JMP-5558-2023; yang, yun/IZE-1092-2023
FU National Natural Science Foundation of China [81871933, 81802326,
   62173223]
FX Funding This study was supported by National Natural Science Foundation
   of China (81871933, 81802326, 62173223). The funders of this project had
   no role in the design of the study and collection, analysis, and
   interpretation of data and in writing the manuscript.
CR Balkwill F, 2001, LANCET, V357, P539, DOI 10.1016/S0140-6736(00)04046-0
   Braumüller H, 2023, CELLS-BASEL, V12, DOI 10.3390/cells12010138
   Candido J, 2013, J CLIN IMMUNOL, V33, pS79, DOI 10.1007/s10875-012-9847-0
   Chen HJ, 2022, FRONT IMMUNOL, V13, DOI 10.3389/fimmu.2022.901176
   Chinnaiyan AM, 1996, J BIOL CHEM, V271, P4961
   Costantini S, 2023, FRONT ONCOL, V12, DOI 10.3389/fonc.2022.1110104
   Coussens LM, 2002, NATURE, V420, P860, DOI 10.1038/nature01322
   Crucitti A, 2015, CANCER BIOL THER, V16, P671, DOI 10.1080/15384047.2015.1026476
   Di Caro G, 2016, PLOS ONE, V11, DOI 10.1371/journal.pone.0148186
   GarciaZepeda EA, 1996, J IMMUNOL, V157, P5613
   Goodla L, 2022, CELLS-BASEL, V11, DOI 10.3390/cells11152313
   Hirano T, 2020, INT J MOL SCI, V21, DOI 10.3390/ijms21093062
   Hou PP, 2020, MOL CELL, V78, P1192, DOI 10.1016/j.molcel.2020.05.004
   Jia SN, 2022, SEMIN CANCER BIOL, V86, P400, DOI 10.1016/j.semcancer.2022.02.007
   Jobin G, 2017, GASTROENTEROLOGY, V153, P980, DOI 10.1053/j.gastro.2017.06.009
   Kanagawa N, 2007, INT J CANCER, V121, P2013, DOI 10.1002/ijc.22908
   Korbecki J, 2020, INT J MOL SCI, V21, DOI 10.3390/ijms21218412
   Krzystek-Korpacka M, 2017, CANCER IMMUNOL IMMUN, V66, P171, DOI 10.1007/s00262-016-1933-3
   Krzystek-Korpacka M, 2013, CANCER LETT, V337, P107, DOI 10.1016/j.canlet.2013.05.033
   Lamkhioued B, 2000, AM J RESP CRIT CARE, V162, P723, DOI 10.1164/ajrccm.162.2.9901080
   Landskron G, 2014, J IMMUNOL RES, V2014, DOI 10.1155/2014/149185
   Lazennec G, 2010, TRENDS MOL MED, V16, P133, DOI 10.1016/j.molmed.2010.01.003
   Lee HN, 2013, SEMIN IMMUNOPATHOL, V35, P151, DOI 10.1007/s00281-013-0363-y
   Levy M, 2017, CURR OPIN MICROBIOL, V35, P8, DOI 10.1016/j.mib.2016.10.003
   Lippitz BE, 2013, LANCET ONCOL, V14, pE218, DOI 10.1016/S1470-2045(12)70582-X
   Ma E, 2022, CANCER EPIDEM BIOMAR, V31, P236, DOI 10.1158/1055-9965.EPI-21-0808
   Medzhitov R, 2008, NATURE, V454, P428, DOI 10.1038/nature07201
   Propper DJ, 2022, NAT REV CLIN ONCOL, V19, P237, DOI 10.1038/s41571-021-00588-9
   Rossari F, 2023, TRENDS MOL MED, V29, P329, DOI 10.1016/j.molmed.2023.01.006
   Schmitt M, 2021, NAT REV IMMUNOL, V21, P653, DOI 10.1038/s41577-021-00534-x
   Siddiqui I, 2016, J IMMUNOTHER CANCER, V4, DOI 10.1186/s40425-016-0125-1
   Siegel RL, 2022, CA-CANCER J CLIN, V72, P7, DOI 10.3322/caac.21708
   Sirven P, 2022, BREAST CANCER RES, V24, DOI 10.1186/s13058-022-01590-4
   Stettner N, 2018, CELL REP, V23, P1962, DOI 10.1016/j.celrep.2018.04.053
   Sung H., 2021, CA-CANCER J CLIN, V71, P209, DOI [DOI 10.3322/caac.21660, 10.3322/caac.21660]
   Tang YQ, 2020, GASTROENTEROL REP, V8, P381, DOI 10.1093/gastro/goaa045
   Terzic J, 2010, GASTROENTEROLOGY, V138, P2101, DOI 10.1053/j.gastro.2010.01.058
   Varkaris A, 2019, BRIT J CANCER, V120, P340, DOI 10.1038/s41416-018-0360-y
   Waldmann TA, 2018, CSH PERSPECT BIOL, V10, DOI 10.1101/cshperspect.a028472
   Wang WM, 2019, NATURE, V569, P270, DOI 10.1038/s41586-019-1170-y
   Wei RZ, 2022, CANCER RES, V82, P1575, DOI 10.1158/0008-5472.CAN-21-2778
   Wu YZ, 2014, CANCER LETT, V345, P164, DOI 10.1016/j.canlet.2013.08.014
   Yoshie O, 2015, INT IMMUNOL, V27, P11, DOI 10.1093/intimm/dxu079
   Yvellez Olivia V, 2021, Inflamm Bowel Dis, V27, P203, DOI 10.1093/ibd/izaa047
   Zeng Y, 2007, CANCER RES, V67, P2331, DOI 10.1158/0008-5472.CAN-06-3041
   Zhang N, 2021, J IMMUNOL RES, V2021, DOI 10.1155/2021/4973589
   Zhao HK, 2021, SIGNAL TRANSDUCT TAR, V6, DOI 10.1038/s41392-021-00658-5
   Zhu CC, 2018, BBA-MOL BASIS DIS, V1864, P387, DOI 10.1016/j.bbadis.2017.10.033
NR 48
TC 2
Z9 2
U1 3
U2 3
PU FRONTIERS MEDIA SA
PI LAUSANNE
PA AVENUE DU TRIBUNAL FEDERAL 34, LAUSANNE, CH-1015, SWITZERLAND
SN 1664-3224
J9 FRONT IMMUNOL
JI Front. Immunol.
PD MAR 30
PY 2023
VL 14
AR 1175513
DI 10.3389/fimmu.2023.1175513
PG 13
WC Immunology
WE Science Citation Index Expanded (SCI-EXPANDED)
SC Immunology
GA D3ML5
UT WOS:000967799300001
PM 37063892
OA gold, Green Published
DA 2023-11-09
ER

PT J
AU Mima, K
   Nishihara, R
   Yang, JH
   Dou, RX
   Masugi, Y
   Shi, Y
   da Silva, A
   Cao, Y
   Song, MY
   Nowak, J
   Gu, MC
   Li, WW
   Morikawa, T
   Zhang, XH
   Wu, KN
   Baba, H
   Giovannucci, EL
   Meyerhardt, JA
   Chan, AT
   Fuchs, CS
   Qian, ZR
   Ogino, S
AF Mima, Kosuke
   Nishihara, Reiko
   Yang, Juhong
   Dou, Ruoxu
   Masugi, Yohei
   Shi, Yan
   da Silva, Annacarolina
   Cao, Yin
   Song, Mingyang
   Nowak, Jonathan
   Gu, Mancang
   Li, Wanwan
   Morikawa, Teppei
   Zhang, Xuehong
   Wu, Kana
   Baba, Hideo
   Giovannucci, Edward L.
   Meyerhardt, Jeffrey A.
   Chan, Andrew T.
   Fuchs, Charles S.
   Qian, Zhi Rong
   Ogino, Shuji
TI MicroRNA <i>MIR21</i> (miR-21) and PTGS2 Expression in Colorectal Cancer
   and Patient Survival
SO CLINICAL CANCER RESEARCH
LA English
DT Article
ID ISLAND METHYLATOR PHENOTYPE; MOLECULAR PATHOLOGICAL EPIDEMIOLOGY; BRAF
   MUTATION STATUS; III COLON-CANCER; MICROSATELLITE INSTABILITY; ASPIRIN
   USE; LINKING INFLAMMATION; PIK3CA MUTATION; STAGE; ASSOCIATION
AB Purpose: Prostaglandin-endoperoxide synthase 2 (PTGS2, cyclooxygenase-2; a target of aspirin) produces inflammatory mediator prostaglandin E-2 (PGE(2)), and contributes to colorectal neoplasia development. PTGS2-driven inflammatory responses can induce tumor expression of microRNA MIR21 (miR-21) that can increase local PGE(2) level by downregulating PGE(2)-metabolizing enzymes. We hypothesized that the prognostic association of tumor MIR21 expression level in colorectal carcinoma might depend on inflammatory tumor microenvironment and be stronger in tumors expressing high-level PTGS2.
   Experimental Design: Utilizing 765 rectal and colon cancer specimens in the Nurses' Health Study and the Health Professionals Follow-up Study, we measured MIR21 expression by quantitative reverse transcription PCR, and PTGS2 expression by immunohistochemistry. Cox proportional hazards regression model was used to assess statistical interaction between MIR21 and PTGS2 in colorectal cancer-specific survival analysis, con-trolling for potential confounders including microsatellite instability, CpG island methylator phenotype, LINE-1 methylation level, and KRAS, BRAF, and PIK3CA mutations.
   Results: Tumor MIR21 expression level was associated with higher colorectal cancer-specific mortality (Ptrend = 0.029), and there was a statistically significant interaction between MIR21 and PTGS2 (Pinteraction = 0.0004). The association between MIR21 expression and colorectal cancer-specific mortality was statistically significant in PTGS2-high cancers (multivariable hazard ratio of the highest vs. lowest quartile of MIR21, 2.28; 95% confidence interval, 1.42-3.67; P-trend = 0.0004) but not in PTGS2-absent/low cancers (P-trend = 0.22).
   Conclusions: MIR21 expression level in colorectal carcinoma is associated with worse clinical outcome, and this association is stronger in carcinomas expressing high-level PTGS2, suggesting complex roles of immunity and inflammation in tumor progression. (C) 2016 AACR.
C1 [Mima, Kosuke; Nishihara, Reiko; Yang, Juhong; Dou, Ruoxu; Masugi, Yohei; Shi, Yan; da Silva, Annacarolina; Gu, Mancang; Li, Wanwan; Meyerhardt, Jeffrey A.; Fuchs, Charles S.; Qian, Zhi Rong; Ogino, Shuji] Dana Farber Canc Inst, Dept Med Oncol, Boston, MA 02115 USA.
   [Mima, Kosuke; Nishihara, Reiko; Yang, Juhong; Dou, Ruoxu; Masugi, Yohei; Shi, Yan; da Silva, Annacarolina; Nowak, Jonathan; Gu, Mancang; Li, Wanwan; Zhang, Xuehong; Giovannucci, Edward L.; Meyerhardt, Jeffrey A.; Chan, Andrew T.; Fuchs, Charles S.; Qian, Zhi Rong; Ogino, Shuji] Harvard Med Sch, Boston, MA USA.
   [Nishihara, Reiko; Cao, Yin; Song, Mingyang; Wu, Kana; Giovannucci, Edward L.] Harvard TH Chan Sch Publ Hlth, Dept Nutr, Boston, MA USA.
   [Nishihara, Reiko; Cao, Yin; Song, Mingyang; Giovannucci, Edward L.; Ogino, Shuji] Harvard TH Chan Sch Publ Hlth, Dept Epidemiol, Boston, MA USA.
   [Nishihara, Reiko] Harvard TH Chan Sch Publ Hlth, Dept Biostat, Boston, MA USA.
   [Nowak, Jonathan; Ogino, Shuji] Brigham & Womens Hosp, Dept Pathol, Div MPE Mol Pathol Epidemiol, 450 Brookline Ave,Room M422, Boston, MA 02115 USA.
   [Morikawa, Teppei] Univ Tokyo, Grad Sch Med, Dept Pathol, Tokyo, Japan.
   [Zhang, Xuehong; Giovannucci, Edward L.; Chan, Andrew T.; Fuchs, Charles S.] Brigham & Womens Hosp, Dept Med, Channing Div Network Med, 75 Francis St, Boston, MA 02115 USA.
   [Baba, Hideo] Kumamoto Univ, Grad Sch Med Sci, Dept Surg Gastroenterol, Kumamoto, Japan.
   [Chan, Andrew T.] Massachusetts Gen Hosp, Div Gastroenterol, Boston, MA 02114 USA.
C3 Harvard University; Dana-Farber Cancer Institute; Harvard University;
   Harvard Medical School; Harvard University; Harvard T.H. Chan School of
   Public Health; Harvard University; Harvard T.H. Chan School of Public
   Health; Harvard University; Harvard T.H. Chan School of Public Health;
   Harvard University; Brigham & Women's Hospital; University of Tokyo;
   Harvard University; Brigham & Women's Hospital; Kumamoto University;
   Harvard University; Massachusetts General Hospital
RP Ogino, S (corresponding author), Brigham & Womens Hosp, Dept Pathol, Div MPE Mol Pathol Epidemiol, 450 Brookline Ave,Room M422, Boston, MA 02115 USA.
EM shuji_ogino@dfci.harvard.edu
RI Masugi, Yohei/W-8215-2019; Cao, Yin/ABE-2332-2021; Nowak,
   Jonathan/JFJ-9831-2023; Meyerhardt, Jeffrey/IAP-4528-2023; Masugi,
   Yohei/E-6980-2014; Zhang, Xuehong/E-6219-2012; Yang,
   Juhong/GNM-8846-2022
OI Masugi, Yohei/0000-0002-6952-4043; Cao, Yin/0000-0001-9835-7662; Masugi,
   Yohei/0000-0002-6952-4043; da Silva, Annacarolina/0000-0002-0067-0288;
   Ogino, Shuji/0000-0002-3909-2323; Shi, Yan/0000-0001-9777-8836
FU U.S. NIH [P01 CA87969, UM1 CA186107, P01 CA55075, UM1 CA167552, P50
   CA127003, R01 CA137178, R01 CA151993, R35 CA197735, K07 CA190673];
   Project P Fund; Friends of the Dana-Father Cancer Institute; Bennett
   Family Fund; Entertainment Industry Foundation through National
   Colorectal Cancer Research Alliance; Program for Advancing Strategic
   International Networks to Accelerate the Circulation of Talented
   Researchers from Japan Society for the Promotion of Science; Nurses'
   Health Study; Health Professionals Follow-up Study
FX This work was supported by U.S. NIH grants (P01 CA87969 to M.J.
   Stampfer*; UM1 CA186107 to M.J. Stampfer*; P01 CA55075 to W.C. Willett*;
   UM1 CA167552 to W.C. Willett*; P50 CA127003 to C.S. Fuchs; R01 CA137178
   to A.T. Chan.; R01 CA151993 to S. Ogino; R35 CA197735 to S. Ogino; and
   K07 CA190673 to R. Nishihara); and by grants from the Project P Fund,
   The Friends of the Dana-Father Cancer Institute, Bennett Family Fund,
   and the Entertainment Industry Foundation through National Colorectal
   Cancer Research Alliance. K. Mima is supported by a grant from Program
   for Advancing Strategic International Networks to Accelerate the
   Circulation of Talented Researchers from Japan Society for the Promotion
   of Science.; These grants support tissue collection in the Nurses'
   Health Study and the Health Professionals Follow-up Study. Because the
   authors used colorectal carcinoma tissue specimens from the Nurses'
   Health Study and the Health Professionals Follow-up Study, the
   information for these grants is included even though M.J. Stampfer and
   W.C. Willet are not listed authors.
CR Becker TM, 2014, ONCOGENE, V33, P1158, DOI 10.1038/onc.2013.45
   Campbell PT, 2015, CANCER EPIDEM BIOMAR, V24, P1229, DOI 10.1158/1055-9965.EPI-15-0094
   Chan AT, 2007, NEW ENGL J MED, V356, P2131, DOI 10.1056/NEJMoa067208
   Chan AT, 2009, JAMA-J AM MED ASSOC, V302, P649, DOI 10.1001/jama.2009.1112
   Cushman SM, 2015, CLIN CANCER RES, V21, P1078, DOI 10.1158/1078-0432.CCR-14-2313
   Di Leva G, 2014, ANNU REV PATHOL-MECH, V9, P287, DOI 10.1146/annurev-pathol-012513-104715
   Guinney J, 2015, NAT MED, V21, P1350, DOI 10.1038/nm.3967
   Ha M, 2014, NAT REV MOL CELL BIO, V15, P509, DOI 10.1038/nrm3838
   Huang TH, 2009, J BIOL CHEM, V284, P18515, DOI 10.1074/jbc.M109.006676
   Iliopoulos D, 2010, MOL CELL, V39, P493, DOI 10.1016/j.molcel.2010.07.023
   Imamura Y, 2014, MOL CANCER, V13, DOI 10.1186/1476-4598-13-135
   Irahara N, 2010, J MOL DIAGN, V12, P177, DOI 10.2353/jmoldx.2010.090106
   Li ZH, 2014, NAT REV DRUG DISCOV, V13, P622, DOI 10.1038/nrd4359
   Liao XY, 2012, NEW ENGL J MED, V367, P1596, DOI 10.1056/NEJMoa1207756
   Liao XY, 2012, CLIN CANCER RES, V18, P2257, DOI 10.1158/1078-0432.CCR-11-2410
   Lochhead P, 2013, JNCI-J NATL CANCER I, V105, P1151, DOI 10.1093/jnci/djt173
   Lu L, 2014, MOL CANCER RES, V12, P890, DOI 10.1158/1541-7786.MCR-13-0419
   Meyerhardt JA, 2005, NEW ENGL J MED, V352, P476, DOI 10.1056/NEJMra040958
   Mima K, 2016, CANCER IMMUNOL RES, V4, P33, DOI 10.1158/2326-6066.CIR-15-0084
   Nishihara R, 2013, JAMA-J AM MED ASSOC, V309, P2563, DOI 10.1001/jama.2013.6599
   Ogino S, 2005, J MOL DIAGN, V7, P413, DOI 10.1016/S1525-1578(10)60571-5
   Ogino S, 2008, INT J CANCER, V122, P2767, DOI 10.1002/ijc.23470
   Ogino S, 2007, J MOL DIAGN, V9, P305, DOI 10.2353/jmoldx.2007.060170
   Ogino S, 2006, J MOL DIAGN, V8, P209, DOI 10.2353/jmoldx.2006.050135
   Ogino S, 2015, CANCER CAUSE CONTROL, V26, P959, DOI 10.1007/s10552-015-0596-2
   Ogino S, 2013, MODERN PATHOL, V26, P465, DOI 10.1038/modpathol.2012.214
   Ogino S, 2012, CLIN CANCER RES, V18, P890, DOI 10.1158/1078-0432.CCR-11-2246
   Ogino S, 2011, GUT, V60, P397, DOI 10.1136/gut.2010.217182
   Ogino S, 2008, CLIN CANCER RES, V14, P8221, DOI 10.1158/1078-0432.CCR-08-1841
   Ogino S, 2009, GUT, V58, P90, DOI 10.1136/gut.2008.155473
   Panarelli NC, 2015, AM J SURG PATHOL, V39, P313, DOI 10.1097/PAS.0000000000000380
   Park JH, 2015, CLIN CANCER RES, V21, P882, DOI 10.1158/1078-0432.CCR-14-1686
   Phipps AI, 2015, CANCER EPIDEM BIOMAR, V24, P1046, DOI 10.1158/1055-9965.EPI-15-0204
   Phipps AI, 2015, GASTROENTEROLOGY, V148, P77, DOI 10.1053/j.gastro.2014.09.038
   Samowitz WS, 2005, CANCER RES, V65, P6063, DOI 10.1158/0008-5472.CAN-05-0404
   Sandler RS, 2003, NEW ENGL J MED, V348, P883, DOI 10.1056/NEJMoa021633
   Schetter AJ, 2008, JAMA-J AM MED ASSOC, V299, P425, DOI 10.1001/jama.299.4.425
   Schetter AJ, 2009, CLIN CANCER RES, V15, P5878, DOI 10.1158/1078-0432.CCR-09-0627
   Seppälä TT, 2015, BRIT J CANCER, V112, P1966, DOI 10.1038/bjc.2015.160
   Shi C, 2015, GUT, P1
   Shiovitz S, 2014, GASTROENTEROLOGY, V147, P637, DOI 10.1053/j.gastro.2014.05.009
   Sinicrope FA, 2015, CLIN CANCER RES, V21, P5294, DOI 10.1158/1078-0432.CCR-15-0527
   Slattery ML, 2015, INT J CANCER, V137, P428, DOI 10.1002/ijc.29384
   Tili E, 2013, IMMUNOL REV, V253, P167, DOI 10.1111/imr.12050
   Tillmans LS, 2014, CANCER EPIDEM BIOMAR, V23, P350, DOI 10.1158/1055-9965.EPI-13-0780
   Tougeron D, 2014, CLIN CANCER RES, V20, P1087, DOI 10.1158/1078-0432.CCR-13-2563
   Vogelstein B, 2013, SCIENCE, V339, P1546, DOI 10.1126/science.1235122
   Wang DZ, 2015, GASTROENTEROLOGY, V149, P1884, DOI 10.1053/j.gastro.2015.07.064
   Wang DZ, 2010, NAT REV CANCER, V10, P181, DOI 10.1038/nrc2809
   Weisenberger DJ, 2015, CANCER EPIDEM BIOMAR, V24, P512, DOI 10.1158/1055-9965.EPI-14-1161
   Yu H, 2014, NAT REV CANCER, V14, P736, DOI 10.1038/nrc3818
   Zelenay S, 2015, CELL, V162, P1257, DOI 10.1016/j.cell.2015.08.015
NR 52
TC 53
Z9 54
U1 0
U2 14
PU AMER ASSOC CANCER RESEARCH
PI PHILADELPHIA
PA 615 CHESTNUT ST, 17TH FLOOR, PHILADELPHIA, PA 19106-4404 USA
SN 1078-0432
EI 1557-3265
J9 CLIN CANCER RES
JI Clin. Cancer Res.
PD AUG 1
PY 2016
VL 22
IS 15
BP 3841
EP 3848
DI 10.1158/1078-0432.CCR-15-2173
PG 8
WC Oncology
WE Science Citation Index Expanded (SCI-EXPANDED)
SC Oncology
GA DU5QE
UT WOS:000382265600017
PM 26957558
OA Green Submitted, Bronze, Green Accepted
DA 2023-11-09
ER

PT J
AU Huang, CY
   Yu, LCH
AF Huang, Ching-Ying
   Yu, Linda Chia-Hui
TI Distinct patterns of interleukin-12/23 and tumor necrosis factor α
   synthesis by activated macrophages are modulated by glucose and colon
   cancer metabolites
SO CHINESE JOURNAL OF PHYSIOLOGY
LA English
DT Article
DE Colonic neoplasms; cytokines; glycolytic metabolism; intestinal
   epithelial cells; macrophage; tumorigenesis
ID INTESTINAL EPITHELIAL-CELLS; BACTERIAL TRANSLOCATION; COLORECTAL-CANCER;
   BARRIER DAMAGE; COLITIS; PROTECTS; IL-23; POLARIZATION; INFLAMMATION;
   OXALIPLATIN
AB Chronic inflammation is a major risk factor for colitis-associated colorectal carcinoma (CRC). Macrophages play a key role in altering the tumor microenvironment by producing pro-inflammatory and anti-inflammatory cytokines. Our previous studies showed that glucose metabolism conferred death resistance for tumor progression and exerted anti-inflammatory effects in ischemic gut mucosa. However, the effect of glucose and cancer metabolites in modulating macrophage cytokine profiles remains poorly defined. We used an in vitro system to mimic intestinal microenvironment and to investigate the roles of glucose and cancer metabolites in the cross-talk between carcinoma cells and macrophages. Human monocyte-derived THP-1 macrophages were stimulated with bacterial lipopolysaccharide (LPS) in the presence of conditioned media (CM) collected from human CRC Caco-2 cells incubated in either glucose-free or glucose-containing media. Our results demonstrated that glucose modulated the macrophage cytokine production, including decreased LPS-induced pro-inflammatory cytokines (i.e., tumor necrosis factor [TNF]alpha and interleukin [IL]-6) and increased anti-inflammatory cytokine (i.e., IL-10), at resting state. Moreover, glucose-containing CM reduced the macrophage secretion of TNF alpha and IL-8 but elevated the IL-12 and IL-23 levels, showing an opposite pattern of distinct pro-inflammatory cytokines modulated by cancer glucose metabolites. In contrast, LPS-induced production of macrophage inflammatory protein-1 (a macrophage-derived chemoattractant for granulocytes) was not altered by glucose or CM, indicating that resident macrophages may play a more dominant role than infiltrating granulocytes for responding to cancer metabolites. In conclusion, glucose metabolites from CRC triggered distinct changes in the cytokine profiles in macrophages. The downregulation of death-inducing TNF alpha and upregulation of Th1/17-polarizing IL-12/IL-23 axis in macrophages caused by exposure to cancer-derived glucose metabolites may contribute to tumor progression.
C1 [Huang, Ching-Ying; Yu, Linda Chia-Hui] Natl Taiwan Univ, Coll Med, Grad Inst Physiol, Suite 1020,1 Jen Ai Rd Sec 1, Taipei, Taiwan.
   [Huang, Ching-Ying] Natl Chung Hsing Univ, Dept Food Sci & Biotechnol, Taichung, Taiwan.
C3 National Taiwan University; National Chung Hsing University
RP Yu, LCH (corresponding author), Natl Taiwan Univ, Coll Med, Grad Inst Physiol, Suite 1020,1 Jen Ai Rd Sec 1, Taipei, Taiwan.
EM lchyu@ntu.edu.tw
RI Huang, CY/ABG-6472-2021
OI Yu, Linda Chia-Hui/0000-0003-1461-3249
FU Ministry of Science and Technology [MOST 107-2320-B-005-001,
   107-2320-B-002-041-MY3, 106-2320-B-002-017, 105-2811-B-002-014];
   National Taiwan University [NTU-CDP-105R7798, NTU-CCP-106R890504]
FX This study was supported by grants from the Ministry of Science and
   Technology (MOST 107-2320-B-005-001, 107-2320-B-002-041-MY3,
   106-2320-B-002-017, and 105-2811-B-002-014) and National Taiwan
   University (NTU-CDP-105R7798 and NTU-CCP-106R890504).
CR Colegio OR, 2014, NATURE, V513, P559, DOI 10.1038/nature13490
   Doulabi H, 2018, BIOMED PHARMACOTHER, V103, P1101, DOI 10.1016/j.biopha.2018.04.147
   Edin S, 2013, PLOS ONE, V8, DOI 10.1371/journal.pone.0074982
   Goncalves MD, 2019, SCIENCE, V363, P1345, DOI 10.1126/science.aat8515
   Hopkins BD, 2018, NATURE, V560, P499, DOI 10.1038/s41586-018-0343-4
   Huang CY, 2013, CELL DEATH DIS, V4, DOI 10.1038/cddis.2013.149
   Huang CY, 2017, J PHYSIOL-LONDON, V595, P505, DOI 10.1113/JP272208
   Huang CY, 2015, WORLD J GASTROENTERO, V21, P11777, DOI 10.3748/wjg.v21.i41.11777
   Huang CY, 2011, LAB INVEST, V91, P294, DOI 10.1038/labinvest.2010.177
   Huang CY, 2019, FRONT ONCOL, V9, DOI 10.3389/fonc.2019.01282
   Huang CY, 2017, HISTOL HISTOPATHOL, V32, P543, DOI 10.14670/HH-11-839
   Huang D, 2018, ONCOL LETT, V15, P1517, DOI 10.3892/ol.2017.7468
   Huang YJ, 2018, CHINESE J PHYSIOL, V61, P325, DOI 10.4077/CJP.2018.BAH641
   Isidro RA, 2016, AM J PHYSIOL-GASTR L, V311, pG59, DOI 10.1152/ajpgi.00123.2016
   Jung KJ, 2016, EPIDEMIOL HEALTH, V38, DOI [10.4178/epih.e2016002, 10.4178/epih/e2016002]
   Kalliolias GD, 2016, NAT REV RHEUMATOL, V12, P49, DOI 10.1038/nrrheum.2015.169
   Kamada N, 2005, J IMMUNOL, V175, P6900, DOI 10.4049/jimmunol.175.10.6900
   Kashani Amir, 2019, Gastroenterol Hepatol (N Y), V15, P255
   Keerthivasan S, 2014, SCI TRANSL MED, V6, DOI 10.1126/scitranslmed.3007607
   Kim ER, 2014, WORLD J GASTROENTERO, V20, P9872, DOI 10.3748/wjg.v20.i29.9872
   Kornbluth A, 1998, Inflamm Bowel Dis, V4, P328, DOI 10.1002/ibd.3780040415
   Kuo WT, 2015, CELL DEATH DIFFER, V22, P1590, DOI 10.1038/cdd.2014.240
   Kuo WT, 2016, CANCER RES, V76, P4684, DOI 10.1158/0008-5472.CAN-16-0172
   Lee TC, 2018, J PHYSIOL-LONDON, V596, P3411, DOI 10.1113/JP275277
   Li WY, 2017, MED SCI MONITOR, V23, P780, DOI 10.12659/MSM.901880
   Liberti MV, 2016, TRENDS BIOCHEM SCI, V41, P211, DOI 10.1016/j.tibs.2015.12.001
   Liu F, 2016, ONCOTARGETS THER, V9, P5999, DOI 10.2147/OTT.S109342
   Liu ZJ, 2012, J BIOL CHEM, V287, P3591, DOI 10.1074/jbc.M111.304949
   Lu YZ, 2017, DIGEST DIS SCI, V62, P1498, DOI 10.1007/s10620-017-4468-3
   Lu YZ, 2012, LAB INVEST, V92, P783, DOI 10.1038/labinvest.2012.11
   Meyerhardt JA, 2012, JNCI-J NATL CANCER I, V104, P1702, DOI 10.1093/jnci/djs399
   Moschen AR, 2019, NAT REV GASTRO HEPAT, V16, P185, DOI 10.1038/s41575-018-0084-8
   Muzes G, 2012, WORLD J GASTROENTERO, V18, P5848, DOI 10.3748/wjg.v18.i41.5848
   Na YR, 2018, CANCER LETT, V413, P46, DOI 10.1016/j.canlet.2017.10.044
   Netea-Maier RT, 2018, CANCER LETT, V413, P102, DOI 10.1016/j.canlet.2017.10.037
   Onizawa M, 2009, AM J PHYSIOL-GASTR L, V296, pG850, DOI 10.1152/ajpgi.00071.2008
   Pavlou S, 2018, BMC IMMUNOL, V19, DOI 10.1186/s12865-018-0261-0
   Pello OM, 2012, BLOOD, V119, P411, DOI 10.1182/blood-2011-02-339911
   Schmitt H, 2019, GUT, V68, P814, DOI 10.1136/gutjnl-2017-315671
   Sharp SP, 2017, J SURG RES, V208, P180, DOI 10.1016/j.jss.2016.09.038
   Shi JG, 2015, SCI REP-UK, V5, DOI 10.1038/srep17591
   SPRINGER TA, 1994, CELL, V76, P301, DOI 10.1016/0092-8674(94)90337-9
   Stidham RW, 2018, CLIN COLON RECT SURG, V31, P168, DOI 10.1055/s-0037-1602237
   Uhlig HH, 2006, IMMUNITY, V25, P309, DOI 10.1016/j.immuni.2006.05.017
   Yen D, 2006, J CLIN INVEST, V116, P1310, DOI 10.1172/JCI21404
   Yu LCH, 2005, FASEB J, V19, P1822, DOI 10.1096/fj.05-4226com
   Yu LCH, 2008, INT J PARASITOL, V38, P923, DOI 10.1016/j.ijpara.2007.12.004
   Yu LCH, 2018, J BIOMED SCI, V25, DOI 10.1186/s12929-018-0483-8
   Zhang D, 2019, NATURE, V574, P575, DOI 10.1038/s41586-019-1678-1
   Zigmond E, 2012, IMMUNITY, V37, P1076, DOI 10.1016/j.immuni.2012.08.026
NR 50
TC 11
Z9 12
U1 1
U2 10
PU WOLTERS KLUWER MEDKNOW PUBLICATIONS
PI MUMBAI
PA WOLTERS KLUWER INDIA PVT LTD , A-202, 2ND FLR, QUBE, C T S  NO 1498A-2
   VILLAGE MAROL, ANDHERI EAST, MUMBAI, 400059, INDIA
SN 0304-4920
EI 2666-0059
J9 CHINESE J PHYSIOL
JI Chin. J. Physiol.
PD JAN-FEB
PY 2020
VL 63
IS 1
BP 7
EP 14
DI 10.4103/CJP.CJP_75_19
PG 8
WC Physiology
WE Science Citation Index Expanded (SCI-EXPANDED)
SC Physiology
GA KO2DG
UT WOS:000515357200002
PM 32056981
OA gold
DA 2023-11-09
ER

PT J
AU Quinn, JA
   Bennett, L
   Patel, M
   Frixou, M
   Park, JH
   Roseweir, A
   Horgan, PG
   McMillan, DC
   Edwards, J
AF Quinn, Jean A.
   Bennett, Lindsay
   Patel, Meera
   Frixou, Mikaela
   Park, James H.
   Roseweir, Antonia
   Horgan, Paul G.
   McMillan, Donald C.
   Edwards, Joanne
TI The relationship between members of the canonical NF-kB pathway, tumour
   microenvironment and cancer specific survival in colorectal cancer
   patients
SO HISTOLOGY AND HISTOPATHOLOGY
LA English
DT Article
DE Colorectal cancer; lmmunohistochemistry; Tumour microenvironment;
   Inflammation
ID LOCAL INFLAMMATORY RESPONSE; ACTIVATED KINASE 1; KAPPA-B; INFILTRATING
   INFLAMMATION; IKK-BETA; TAK1; PHOSPHORYLATION; INHIBITION; PROGNOSIS
AB Background. The aim of this study was to investigate the role of the upstream kinase TAK1 and the canonical NF-kappa B pathway in colorectal cancer (CRC). Immunohistochemistry was used to assess the expression of TAK1/pTAK1 and canonical NF-kappa B pathway members in a tissue microarray of 242 patients. The relationship between expression, the tumour microenvironment and cancer-specific survival were examined. Results. All the investigated members of the pathway were expressed in CRC tissue. In addition, cytoplasmic pTAK1 was associated with the tumour microenvironment (P=0.045) and cancer-specific survival (CSS) (P=0.032). When cytoplasmic pTAK1 was stratified by BRAF status, cytoplasmic pTAK1 expression association with CSS was strengthened (P=0.014). Cytoplasmic IKK beta was significantly associated with the inflammatory cell infiltrate (P=0.015) as graded by Klintrup Makinen grade, systemic inflammation as assessed by neutrophil-lymphocyte ratio (P=0.03) and CSS (P=0.046). On multivariate analysis cytoplasmic IKK beta was independently associated with CSS (HR 1.75,95%CI 1.05-2.91, P=0.033). Conclusion. Cytoplasmic pTAK1 was significantly associated with CSS and this was enhanced in patients with tumours that expressed wild type BRAF. High expression of cytoplasmic IKK beta was significantly associated with decreased CSS and with markers of the tumour microenvironment. These results support the hypothesis that NF-kappa B pathway members are poor prognostic markers in patients with CRC, but this requires to be validated in a large independent cohort.
C1 [Quinn, Jean A.; Patel, Meera; Frixou, Mikaela; Park, James H.; Roseweir, Antonia; Horgan, Paul G.; McMillan, Donald C.] Univ Glasgow, Sch Med, Glasgow, Lanark, Scotland.
   [Quinn, Jean A.; Bennett, Lindsay; Patel, Meera; Roseweir, Antonia; Edwards, Joanne] Univ Glasgow, Inst Canc Sci, Glasgow, Lanark, Scotland.
C3 University of Glasgow; University of Glasgow
RP Quinn, JA (corresponding author), Univ Glasgow, Inst Canc Sci, Wolfson Wohl Canc Res Ctr, Glasgow, Lanark, Scotland.
EM jean.quinn@glasgow.ac.uk
RI Edwards, Joanne/J-1903-2015; Quinn, Jean/J-6440-2015
OI Edwards, Joanne/0000-0002-7192-6906; Quinn, Jean/0000-0002-8267-0993
FU Medical Research Scotland - Vacation scholarship
FX Mikaela Frixou was supported by a Medical Research Scotland - Vacation
   scholarship. We would like to acknowledge the support of the Glasgow
   Biorepository.
CR Cancerresearchuk, 2017, BOW CANC STAT
   Greten FR, 2004, CELL, V118, P285, DOI 10.1016/j.cell.2004.07.013
   Guthrie GJK, 2013, CRIT REV ONCOL HEMAT, V88, P218, DOI 10.1016/j.critrevonc.2013.03.010
   Hanahan D, 2011, CELL, V144, P646, DOI 10.1016/j.cell.2011.02.013
   Koliaraki V, 2015, J EXP MED, V212, P2235, DOI 10.1084/jem.20150542
   Margalef P, 2015, SCI SIGNAL, V8, DOI 10.1126/scisignal.2005886
   Margalef P, 2012, CELL REP, V2, P840, DOI 10.1016/j.celrep.2012.08.028
   McMillan DC, 2013, BRIT J CANCER, V109, P529, DOI 10.1038/bjc.2013.418
   McNew KL, 2016, MOL CANCER RES, V14, P1204, DOI 10.1158/1541-7786.MCR-16-0173
   Mei Z, 2014, BRIT J CANCER, V110, P1595, DOI 10.1038/bjc.2014.46
   Melisi D, 2011, JNCI-J NATL CANCER I, V103, P1190, DOI 10.1093/jnci/djr243
   Park JH, 2014, BRIT J CANCER, V111, P2372, DOI 10.1038/bjc.2014.296
   Park JH, 2014, ANN ONCOL, V25, P644, DOI 10.1093/annonc/mdt593
   Park J.H., 2015, J CLIN ONCOL, V33
   Park JH, 2016, ANN SURG, V263, P326, DOI 10.1097/SLA.0000000000001122
   Perkins ND, 2006, CELL DEATH DIFFER, V13, P759, DOI 10.1038/sj.cdd.4401838
   Richards CH, 2012, BRIT J SURG, V99, P287, DOI 10.1002/bjs.7755
   Richards CH, 2014, EUR J CANCER, V50, P309, DOI 10.1016/j.ejca.2013.09.008
   Roxburgh CSD, 2012, CANCER TREAT REV, V38, P451, DOI 10.1016/j.ctrv.2011.09.001
   Sakurai H, 1998, BIOCHEM BIOPH RES CO, V243, P545, DOI 10.1006/bbrc.1998.8124
   Sakurai H, 1999, J BIOL CHEM, V274, P10641, DOI 10.1074/jbc.274.15.10641
   Singh A, 2012, CELL, V148, P639, DOI 10.1016/j.cell.2011.12.033
   Singhirunnusorn P, 2005, J BIOL CHEM, V280, P7359, DOI 10.1074/jbc.M407537200
   Takaesu G, 2012, J BIOCHEM, V151, P157, DOI 10.1093/jb/mvr123
   Vlantis K, 2011, J CLIN INVEST, V121, P2781, DOI 10.1172/JCI45349
   Watt DG, 2015, PLOS ONE, V10, DOI 10.1371/journal.pone.0142159
   Watt DG, 2015, AM J SURG, V210, P24, DOI 10.1016/j.amjsurg.2014.12.031
   Yang Y, 2017, MOL MED REP, V16, P3103, DOI 10.3892/mmr.2017.6998
   Yu Y, 2008, J BIOL CHEM, V283, P24497, DOI 10.1074/jbc.M802825200
   Yu Y, 2008, PACIIA: 2008 PACIFIC-ASIA WORKSHOP ON COMPUTATIONAL INTELLIGENCE AND INDUSTRIAL APPLICATION, VOLS 1-3, PROCEEDINGS, P1
NR 30
TC 2
Z9 2
U1 0
U2 1
PU F HERNANDEZ
PI MURCIA
PA PLAZA FUENSANTA 2-7 C, 30008 MURCIA, SPAIN
SN 0213-3911
EI 1699-5848
J9 HISTOL HISTOPATHOL
JI Histol. Histopath.
PD JUN
PY 2020
VL 35
IS 6
BP 569
EP 578
DI 10.14670/HH-18-168
PG 10
WC Cell Biology; Pathology
WE Science Citation Index Expanded (SCI-EXPANDED)
SC Cell Biology; Pathology
GA MQ1CI
UT WOS:000552634100005
PM 31592535
DA 2023-11-09
ER

PT J
AU Kim, JH
   Park, SY
   Jeon, SE
   Choi, JH
   Lee, CJ
   Jang, TY
   Yun, HJ
   Lee, Y
   Kim, P
   Cho, SH
   Lee, JS
   Nam, JS
AF Kim, Jee-Heun
   Park, So-Yeon
   Jeon, So-El
   Choi, Jang-Hyun
   Lee, Choong-Jae
   Jang, Tae-Young
   Yun, Hyeon-Ji
   Lee, Yuno
   Kim, Pilho
   Cho, Sang Hee
   Lee, Ji Shin
   Nam, Jeong-Seok
TI DCLK1 promotes colorectal cancer stemness and aggressiveness via the
   XRCC5/COX2 axis
SO THERANOSTICS
LA English
DT Article
DE Cancer stem cells; Inflammatory tumor microenvironment;
   Doublecortin-like kinase 1; Prostaglandin E-2
ID DOUBLECORTIN-LIKE KINASE; CAM KINASE-LIKE-1; CELL MARKER; TUMOR;
   METASTASIS; EXPRESSION; GROWTH; PATHWAYS; PHOSPHORYLATION; INFLAMMATION
AB Rationale: Doublecortin-like kinase 1 (DCLK1) is a serine/threonine kinase that selectively marks cancer stem-like cells (CSCs) and promotes malignant progression in colorectal cancer (CRC). However, the exact molecular mechanism by which DCLK1 drives the aggressive phenotype of cancer cells is incompletely determined.
   Methods: Here, we performed comprehensive genomics and proteomics analyses to identify binding proteins of DCLK1 and discovered X-ray repair cross-complementing 5 (XRCC5). Thus, we explored the biological role and downstream events of the DCLK1/XRCC5 axis in human CRC cells and CRC mouse models.
   Results: The results of comprehensive bioinformatics analyses suggested that DCLK1 -driven CRC aggressiveness is linked to inflammation. Mechanistically, DCLK1 bound and phosphorylated XRCC5, which in turn transcriptionally activated cyclooxygenase-2 expression and enhanced prostaglandin E2 production; these events collectively generated the inflammatory tumor microenvironment and enhanced the aggressive behavior of CRC cells. Consistent with the discovered mechanism, inhibition of DCLK1 kinase activity strongly impaired the tumor seeding and growth capabilities in CRC mouse models.
   Conclusion: Our study illuminates a novel mechanism that mediates the pro-inflammatory function of CSCs in driving the aggressive phenotype of CRC, broadening the biological function of DCLK1 in CRC.
C1 [Kim, Jee-Heun; Park, So-Yeon; Jeon, So-El; Choi, Jang-Hyun; Lee, Choong-Jae; Jang, Tae-Young; Yun, Hyeon-Ji; Nam, Jeong-Seok] Gwangju Inst Sci & Technol, Sch Life Sci, Gwangju 61005, South Korea.
   [Park, So-Yeon; Nam, Jeong-Seok] Gwangju Inst Sci & Technol, Cell Logist Res Ctr, Gwangju 61005, South Korea.
   [Lee, Yuno] Korea Res Inst Chem Technol, Korea Chem Bank, Daejeon 34114, South Korea.
   [Kim, Pilho] Korea Res Inst Chem Technol, Therapeut & Biotechnol Div, Daejeon 34114, South Korea.
   [Cho, Sang Hee] Chonnam Natl Univ, Dept Hematooncol, Sch Med, Gwangju 61469, South Korea.
   [Lee, Ji Shin] Chonnam Natl Univ, Dept Pathol, Sch Med, Gwangju 61469, South Korea.
   [Park, So-Yeon] Ctr Genome Engn, Inst Basic Sci, 55,Expo Ro, Daejeon 34126, South Korea.
C3 Gwangju Institute of Science & Technology (GIST); Gwangju Institute of
   Science & Technology (GIST); Korea Research Institute of Chemical
   Technology (KRICT); Korea Research Institute of Chemical Technology
   (KRICT); Chonnam National University; Chonnam National University;
   Institute for Basic Science - Korea (IBS)
RP Nam, JS (corresponding author), Gwangju Inst Sci & Technol, Sch Life Sci, Gwangju 61005, South Korea.
EM namje@gist.ac.kr
RI Kim, Jee-Heun/ABC-7132-2021; Park, So-Yeon/ABC-4767-2021
OI Kim, Jee-Heun/0000-0002-4619-3966; Park, So-Yeon/0000-0002-5749-3120
FU National Research Foundation of Korea - Korean government (Ministry of
   Science, ICT and Future Planning) [NRF-2020R1A2B5B03094382,
   NFR-2020R1C1C1010758, NRF-2019R1A6A3A-13096202]; Cell Logistics Research
   Center of the National Research Foundation of Korea [NRF-
   2016R1A5A1007318]; GIST Research Institute (GRI) IIBR - GIST
FX This work was supported by the National Research Foundation of Korea
   through a grant funded by the Korean government (Ministry of Science,
   ICT and Future Planning; NRF-2020R1A2B5B03094382, NFR-2020R1C1C1010758,
   NRF-2019R1A6A3A-13096202) . Additionally, this work was supported by a
   grant from the Cell Logistics Research Center of the National Research
   Foundation of Korea (NRF- 2016R1A5A1007318) and ?GIST Research Institute
   (GRI) IIBR? grant funded by the GIST in 2022.
CR Ali N, 2020, SCI REP-UK, V10, DOI 10.1038/s41598-020-67401-y
   Balta E, 2021, INT J MOL SCI, V22, DOI 10.3390/ijms22115736
   Batlle E, 2017, NAT MED, V23, P1124, DOI 10.1038/nm.4409
   Broner EC, 2021, FRONT ONCOL, V11, DOI 10.3389/fonc.2021.677051
   Buchanan FG, 2003, J BIOL CHEM, V278, P35451, DOI 10.1074/jbc.M302474200
   Burgess HA, 2002, J BIOL CHEM, V277, P17696, DOI 10.1074/jbc.M111981200
   Campos MS, 2012, ORAL ONCOL, V48, P26, DOI 10.1016/j.oraloncology.2011.09.010
   Chan DW, 1999, BIOCHEMISTRY-US, V38, P1819, DOI 10.1021/bi982584b
   Chandrakesan P, 2020, MOL CANCER THER, V19, P1539, DOI 10.1158/1535-7163.MCT-19-0776
   Chandrakesan P, 2017, MOL CANCER, V16, DOI 10.1186/s12943-017-0594-y
   Chandrakesan P, 2014, ONCOTARGET, V5, P9269, DOI 10.18632/oncotarget.2393
   Chell SD, 2006, CANCER RES, V66, P3106, DOI 10.1158/0008-5472.CAN-05-3702
   Chen Z, 2015, CURR OPIN CHEM BIOL, V28, P115, DOI 10.1016/j.cbpa.2015.07.001
   Dennis G, 2003, GENOME BIOL, V4, DOI 10.1186/gb-2003-4-9-r60
   Ding L., 2021, CANCERS, P13
   Douglas P, 2005, DNA REPAIR, V4, P1006, DOI 10.1016/j.dnarep.2005.05.003
   Engels BM, 2004, MOL BRAIN RES, V120, P103, DOI 10.1016/j.molbrainres.2003.10.006
   Fan MJ, 2017, ONCOL LETT, V14, P7529, DOI 10.3892/ol.2017.7082
   Fan YL, 2019, ONCOL REP, V42, P2486, DOI 10.3892/or.2019.7348
   Fares J, 2020, SIGNAL TRANSDUCT TAR, V5, DOI 10.1038/s41392-020-0134-x
   Ferguson FM, 2020, J MED CHEM, V63, P7817, DOI 10.1021/acs.jmedchem.0c00596
   Ferguson FM, 2020, NAT CHEM BIOL, V16, P635, DOI 10.1038/s41589-020-0506-0
   Galan-Moya EM, 2011, EMBO REP, V12, P470, DOI 10.1038/embor.2011.39
   Gao TB, 2016, J CANCER RES CLIN, V142, P2131, DOI 10.1007/s00432-016-2218-0
   Ge Y, 2022, TRANSL ONCOL, V17, DOI 10.1016/j.tranon.2021.101317
   Ge Y, 2018, INT J CANCER, V143, P1162, DOI 10.1002/ijc.31400
   Greten FR, 2019, IMMUNITY, V51, P27, DOI 10.1016/j.immuni.2019.06.025
   Gurpinar E, 2014, CLIN CANCER RES, V20, P1104, DOI 10.1158/1078-0432.CCR-13-1573
   Hatina J, 2012, NEOPLASMA, V59, P700, DOI 10.4149/neo_2012_092
   Hiam-Galvez KJ, 2021, NAT REV CANCER, V21, P345, DOI 10.1038/s41568-021-00347-z
   Huang HK, 2019, SCI REP-UK, V9, DOI 10.1038/s41598-019-40848-4
   Idogawa M, 2007, CANCER RES, V67, P911, DOI 10.1158/0008-5472.CAN-06-2360
   Jin H, 2020, NAT COMMUN, V11, DOI 10.1038/s41467-020-15748-1
   Lai TJ, 2022, CELL CYCLE, V21, P1599, DOI 10.1080/15384101.2022.2060003
   Lei MML, 2021, FRONT CELL DEV BIOL, V9, DOI 10.3389/fcell.2021.692940
   Li Lianna, 2019, J Stem Cell Res Ther, V9, DOI 10.4172/2157-7633.1000447
   Liang Z, 2007, BIOCHEM BIOPH RES CO, V359, P716, DOI 10.1016/j.bbrc.2007.05.182
   Liu Y, 2020, CELL CHEM BIOL, V27, P1229, DOI 10.1016/j.chembiol.2020.07.011
   Liu Y, 2019, J CELL SCI, V132, DOI 10.1242/jcs.229385
   Liu ZH, 2019, EUR REV MED PHARMACO, V23, P7835, DOI 10.26355/eurrev_201909_18993
   Lorenzo N, 2021, HEPATOLOGY, V73, P144, DOI 10.1002/hep.31571
   Majumder M, 2014, CANCER SCI, V105, P1142, DOI 10.1111/cas.12475
   Mizuno R, 2019, INT J MOL SCI, V20, DOI 10.3390/ijms20246254
   Mohammadi Y, 2018, BIOMED PHARMACOTHER, V103, P301, DOI 10.1016/j.biopha.2018.04.042
   Müller L, 2020, FRONT IMMUNOL, V11, DOI 10.3389/fimmu.2020.00140
   Nakanishi Y, 2013, NAT GENET, V45, P98, DOI 10.1038/ng.2481
   Nishio K, 2017, WORLD J GASTROENTERO, V23, P5764, DOI 10.3748/wjg.v23.i31.5764
   Nolens G, 2009, BREAST CANCER RES, V11, DOI 10.1186/bcr2450
   O'Connell MR, 2015, SCI REP-UK, V5, DOI 10.1038/srep14983
   Omori Y, 1998, J HUM GENET, V43, P169, DOI 10.1007/s100380050063
   Pang LY, 2016, STEM CELLS INT, V2016, DOI 10.1155/2016/2048731
   Panneerselvam J, 2020, MOL THER-ONCOLYTICS, V18, P24, DOI 10.1016/j.omto.2020.05.012
   Park SY, 2019, CLIN CANCER RES, V25, P1415, DOI 10.1158/1078-0432.CCR-18-1232
   Patel O, 2021, COMMUN BIOL, V4, DOI 10.1038/s42003-021-02631-y
   Patel O, 2016, STRUCTURE, V24, P1550, DOI 10.1016/j.str.2016.07.008
   Plaks V, 2015, CELL STEM CELL, V16, P225, DOI 10.1016/j.stem.2015.02.015
   Prager BC, 2019, CELL STEM CELL, V24, P41, DOI 10.1016/j.stem.2018.12.009
   Prima V, 2017, P NATL ACAD SCI USA, V114, P1117, DOI 10.1073/pnas.1612920114
   Rajput Sandeep, 2010, Front Biosci (Schol Ed), V2, P176
   Sarkar S, 2017, MOL CANCER RES, V15, P1678, DOI 10.1158/1541-7786.MCR-17-0287
   Sarkar S, 2017, LAB INVEST, V97, P1245, DOI 10.1038/labinvest.2017.40
   Shi LF, 2007, NUCLEIC ACIDS RES, V35, P2302, DOI 10.1093/nar/gkm117
   Singh Pomila, 2016, Stem Cell Investig, V3, P51
   Sureban SM, 2014, CANCER LETT, V351, P151, DOI 10.1016/j.canlet.2014.05.011
   Takiyama A, 2018, IN VIVO, V32, P365, DOI 10.21873/invivo.11247
   Tao H, 2017, J CANCER RES CLIN, V143, P1449, DOI 10.1007/s00432-017-2405-7
   Valenti G, 2017, CANCER RES, V77, P2134, DOI 10.1158/0008-5472.CAN-15-3490
   Vedeld HM, 2014, EPIGENETICS-US, V9, P346, DOI 10.4161/epi.27582
   Vreugdenhil E, 2007, EUR J NEUROSCI, V25, P635, DOI 10.1111/j.1460-9568.2007.05318.x
   Wang DZ, 2016, TRENDS MOL MED, V22, P1, DOI 10.1016/j.molmed.2015.11.003
   Wang DZ, 2015, GASTROENTEROLOGY, V149, P1884, DOI 10.1053/j.gastro.2015.07.064
   Westphalen CB, 2016, CELL STEM CELL, V18, P441, DOI 10.1016/j.stem.2016.03.016
   Westphalen CB, 2014, J CLIN INVEST, V124, P1283, DOI 10.1172/JCI73434
   Weterings E, 2016, DNA REPAIR, V43, P98, DOI 10.1016/j.dnarep.2016.03.014
   Weygant N, 2015, ONCOTARGET, V6, P2193, DOI 10.18632/oncotarget.3059
   Weygant N, 2014, MOL CANCER, V13, DOI 10.1186/1476-4598-13-103
   Wu XY, 2020, CANCERS, V12, DOI 10.3390/cancers12020274
   Yang LQ, 2020, SIGNAL TRANSDUCT TAR, V5, DOI 10.1038/s41392-020-0110-5
   Zhao HK, 2021, SIGNAL TRANSDUCT TAR, V6, DOI 10.1038/s41392-021-00658-5
   Zhou HM, 2021, SIGNAL TRANSDUCT TAR, V6, DOI 10.1038/s41392-020-00430-1
NR 80
TC 9
Z9 9
U1 2
U2 9
PU IVYSPRING INT PUBL
PI LAKE HAVEN
PA PO BOX 4546, LAKE HAVEN, NSW 2263, AUSTRALIA
SN 1838-7640
J9 THERANOSTICS
JI Theranostics
PY 2022
VL 12
IS 12
BP 5258
EP 5271
DI 10.7150/thno.72037
PG 14
WC Medicine, Research & Experimental
WE Science Citation Index Expanded (SCI-EXPANDED)
SC Research & Experimental Medicine
GA 3B0AP
UT WOS:000827613100001
PM 35910805
OA gold, Green Published
DA 2023-11-09
ER

PT J
AU Liang, ZQ
   Sun, RL
   Tu, PC
   Liang, Y
   Liang, L
   Liu, FY
   Bian, Y
   Yin, G
   Zhao, F
   Jiang, MC
   Gu, JF
   Tang, DC
AF Liang, Zhongqing
   Sun, Ruolan
   Tu, Pengcheng
   Liang, Yan
   Liang, Li
   Liu, Fuyan
   Bian, Yong
   Yin, Gang
   Zhao, Fan
   Jiang, Mingchen
   Gu, Junfei
   Tang, Decai
TI Immune-related gene-based prognostic index for predicting survival and
   immunotherapy outcomes in colorectal carcinoma
SO FRONTIERS IN IMMUNOLOGY
LA English
DT Article
DE colorectal carcinoma; immune-related gene prognostic index (IRGPI);
   tumor immune microenvironment (TIM); immune-related gene (IRG); immune
   checkpoint inhibitor (ICI)
ID CANCER STATISTICS; CELL SUBSETS; EXPRESSION; SIGNATURE; AUTOIMMUNITY;
   INFLAMMATION; PATHWAYS; CTLA-4; MC1R
AB IntroductionColorectal cancer shows high incidence and mortality rates. Immune checkpoint blockade can be used to treat colorectal carcinoma (CRC); however, it shows limited effectiveness in most patients. MethodsTo identify patients who may benefit from immunotherapy using immune checkpoint inhibitors, we constructed an immune-related gene prognostic index (IRGPI) for predicting the efficacy of immunotherapy in patients with CRC. Transcriptome datasets and clinical information of patients with CRC were used to identify differential immune-related genes between tumor and para-carcinoma tissue. Using weighted correlation network analysis and Cox regression analysis, the IRGPI was constructed, and Kaplan-Meier analysis was used to evaluate its predictive ability. We also analyzed the molecular and immune characteristics between IRGPI high-and low-risk subgroups, performed sensitivity analysis of ICI treatment, and constructed overall survival-related receiver operating characteristic curves to validate the IRGPI. Finally, IRGPI genes and tumor immune cell infiltration in CRC model mice with orthotopic metastases were analyzed to verify the results. ResultsThe IRGPI was constructed based on the following 11 hub genes: ADIPOQ, CD36, CCL24, INHBE, UCN, IL1RL2, TRIM58, RBCK1, MC1R, PPARGC1A, and LGALS2. Patients with CRC in the high-risk subgroup showed longer overall survival than those in the low-risk subgroup, which was confirmed by GEO database. Clinicopathological features associated with cancer progression significantly differed between the high- and low-risk subgroups. Furthermore, Kaplan-Meier analysis of immune infiltration showed that the increased infiltration of naive B cells, macrophages M1, and regulatory T cells and reduced infiltration of resting dendritic cells and mast cells led to a worse overall survival in patients with CRC. The ORC curves revealed that IRGPI predicted patient survival more sensitive than the published tumor immune dysfunction and rejection and tumor inflammatory signature DiscussionThus, the low-risk subgroup is more likely to benefit from ICIs than the high-risk subgroup. CRC model mice showed higher proportions of Tregs, M1 macrophages, M2 macrophages and lower proportions of B cells, memory B cell immune cell infiltration, which is consistent with the IRGPI results. The IRGPI can predict the prognosis of patients with CRC, reflect the CRC immune microenvironment, and distinguish patients who are likely to benefit from ICI therapy.
C1 [Liang, Zhongqing; Sun, Ruolan; Liang, Yan; Liang, Li; Liu, Fuyan; Bian, Yong; Yin, Gang; Zhao, Fan; Jiang, Mingchen; Gu, Junfei; Tang, Decai] Nanjing Univ Chinese Med, Sch Chinese Med, Sch Integrated Chinese & Western Med, Nanjing, Jiangsu, Peoples R China.
   [Tu, Pengcheng] Nanjing Univ Chinese Med, Affiliated Hosp, Nanjing, Jiangsu, Peoples R China.
   [Tu, Pengcheng] Nanjing Univ Chinese Med, Lab New Tech Restorat & Reconstruct Orthoped & Tr, Nanjing, Jiangsu, Peoples R China.
   [Bian, Yong] Nanjing Univ Chinese Med, Lab Anim Ctr, Nanjing, Jiangsu, Peoples R China.
C3 Nanjing University of Chinese Medicine; Nanjing University of Chinese
   Medicine; Nanjing University of Chinese Medicine; Nanjing University of
   Chinese Medicine
RP Gu, JF; Tang, DC (corresponding author), Nanjing Univ Chinese Med, Sch Chinese Med, Sch Integrated Chinese & Western Med, Nanjing, Jiangsu, Peoples R China.
EM gujunfei@njucm.edu.cn; talknow@njucm.edu.cn
RI Jiang, Mingchen/JAX-2350-2023; Sun, Ruolan/HJJ-0488-2023
FU National Natural Science Foundation of China; TCM Science and Technology
   Development Special Project of Jiangsu Province; Natural Science
   Research in Jiangsu Province; Youth Project of Nanjing University of
   Chinese Medicine; Innovation Program for Graduate Students of Jiangsu
   Province;  [82274116];  [81873021];  [81904059];  [2020ZX01]; 
   [BK20190803];  [NZY81904059];  [KYCX22_1885];  [KYCX21_1763]
FX Funding This research was supported by grants from the National Natural
   Science Foundation of China (No. 82274116, No. 81873021, and No.
   81904059), the TCM Science and Technology Development Special Project of
   Jiangsu Province (No. 2020ZX01), the Natural Science Research in Jiangsu
   Province (No. BK20190803), the Youth Project of Nanjing University of
   Chinese Medicine (No. NZY81904059), and the Innovation Program for
   Graduate Students of Jiangsu Province (No. KYCX22_1885 and No.
   KYCX21_1763).
CR Almquist DR, 2020, BIODRUGS, V34, P349, DOI 10.1007/s40259-020-00420-3
   Alsalman A, 2022, CANCERS, V14, DOI 10.3390/cancers14133194
   Boissière-Michot F, 2014, ONCOIMMUNOLOGY, V3, DOI 10.4161/onci.29256
   Chung SJ, 2017, AUTOPHAGY, V13, P1386, DOI 10.1080/15548627.2017.1332565
   Ciardiello D, 2019, CANCER TREAT REV, V76, P22, DOI 10.1016/j.ctrv.2019.04.003
   Danaher P, 2019, J IMMUNOTHER CANCER, V7, DOI 10.1186/s40425-018-0472-1
   Danaher P, 2018, J IMMUNOTHER CANCER, V6, DOI 10.1186/s40425-018-0367-1
   Diaz-Lagares A, 2016, CLIN CANCER RES, V22, P3361, DOI 10.1158/1078-0432.CCR-15-2346
   Douanne T, 2016, J CELL SCI, V129, P1775, DOI 10.1242/jcs.185025
   Fidelle M, 2020, FRONT IMMUNOL, V11, DOI 10.3389/fimmu.2020.600886
   Fife BT, 2008, IMMUNOL REV, V224, P166, DOI 10.1111/j.1600-065X.2008.00662.x
   Galli F, 2020, J EXP CLIN CANC RES, V39, DOI 10.1186/s13046-020-01586-y
   Guida S, 2022, J INVEST DERMATOL, V142, P293, DOI 10.1016/j.jid.2021.06.018
   Jemal A, 2009, CA-CANCER J CLIN, V59, P225, DOI [10.3322/caac.21254, 10.3322/caac.21601, 10.3322/caac.20073, 10.3322/caac.20006, 10.3322/caac.21387, 10.3322/caac.21332]
   Jiang P, 2018, NAT MED, V24, P1550, DOI 10.1038/s41591-018-0136-1
   Kanani A, 2021, BRIT J SURG, V108, P1417, DOI 10.1093/bjs/znab342
   Kealey J, 2022, FRONT CELL DEV BIOL, V10, DOI 10.3389/fcell.2022.893677
   Korbecki J, 2020, INT J MOL SCI, V21, DOI 10.3390/ijms21218412
   Langfelder P, 2008, BMC BIOINFORMATICS, V9, DOI 10.1186/1471-2105-9-559
   Le DT, 2020, J CLIN ONCOL, V38, P11, DOI 10.1200/JCO.19.02107
   Li HW, 2021, ONCOGENE, V40, P177, DOI 10.1038/s41388-020-01523-5
   Li HZ, 2022, CANCER CELL, V40, P36, DOI 10.1016/j.ccell.2021.11.002
   Li R, 2020, INT J MED SCI, V17, P773, DOI 10.7150/ijms.43272
   Lichtenstern CR, 2020, CELLS-BASEL, V9, DOI 10.3390/cells9030618
   Lin AQ, 2020, FRONT IMMUNOL, V11, DOI 10.3389/fimmu.2020.02039
   Liu C, 2021, J IMMUNOTHER CANCER, V9, DOI 10.1136/jitc-2020-001895
   Liu ML, 2019, BIOMED PHARMACOTHER, V118, DOI 10.1016/j.biopha.2019.109250
   Majidpoor J, 2021, CLIN IMMUNOL, V226, DOI 10.1016/j.clim.2021.108707
   Miller KD, 2019, CA-CANCER J CLIN, V69, P363, DOI 10.3322/caac.21565
   Newman AM, 2015, NAT METHODS, V12, P453, DOI [10.1038/NMETH.3337, 10.1038/nmeth.3337]
   Ngo VL, 2020, P NATL ACAD SCI USA, V117, P27540, DOI 10.1073/pnas.2004484117
   Overacre-Delgoffe AE, 2021, IMMUNITY, V54, P2812, DOI 10.1016/j.immuni.2021.11.003
   Peng LX, 2021, CURR ISSUES MOL BIOL, V43, P1529, DOI 10.3390/cimb43030108
   Picard E, 2020, FRONT IMMUNOL, V11, DOI 10.3389/fimmu.2020.00369
   Qiu CJ, 2021, FRONT IMMUNOL, V12, DOI 10.3389/fimmu.2021.769685
   Rakké YS, 2023, CELL MOL GASTROENTER, V15, P77, DOI 10.1016/j.jcmgh.2022.09.007
   Salomon B, 2001, ANNU REV IMMUNOL, V19, P225, DOI 10.1146/annurev.immunol.19.1.225
   Sanborn RE, 2022, J IMMUNOTHER CANCER, V10, DOI 10.1136/jitc-2022-005147
   Scheibe K, 2019, GASTROENTEROLOGY, V156, P1082, DOI 10.1053/j.gastro.2018.11.029
   Shi WW, 2018, EXP CELL RES, V372, P35, DOI 10.1016/j.yexcr.2018.09.006
   Shuai M, 2021, STAT APPL GENET MOL, V20, P145, DOI 10.1515/sagmb-2021-0025
   Siegel RL, 2017, CA-CANCER J CLIN, V67, P177, DOI 10.3322/caac.21395
   Sung H., 2021, CA-CANCER J CLIN, V71, P209, DOI [DOI 10.3322/caac.21660, 10.3322/caac.21660]
   Szeglin BC, 2022, CANCER REP-US, V5, DOI 10.1002/cnr2.1423
   Tauriello DVF, 2018, NATURE, V554, P538, DOI 10.1038/nature25492
   Thomas J, 2020, CLIN COLORECTAL CANC, V19, P73, DOI 10.1016/j.clcc.2020.02.002
   Tolba MF, 2020, INT J CANCER, V147, P2996, DOI 10.1002/ijc.33056
   Tomicic MT, 2021, CANCERS, V13, DOI 10.3390/cancers13164072
   Toor SM, 2019, FRONT IMMUNOL, V10, DOI 10.3389/fimmu.2019.02936
   Wang JC, 2019, THERANOSTICS, V9, P4893, DOI 10.7150/thno.36037
   Wang QC, 2022, FRONT IMMUNOL, V13, DOI 10.3389/fimmu.2022.887916
   Xu F, 2020, INT IMMUNOPHARMACOL, V81, DOI 10.1016/j.intimp.2019.105932
   Xu R, 2019, BIOMED RES INT-UK, V2019, DOI 10.1155/2019/9379864
   Xuan WJ, 2015, J LEUKOCYTE BIOL, V97, P61, DOI 10.1189/jlb.1A0314-170R
   Zhang XX, 2019, BIOL CHEM, V400, P663, DOI 10.1515/hsz-2018-0236
   Zheng H, 2021, CANCER CELL INT, V21, DOI 10.1186/s12935-021-02252-9
NR 56
TC 2
Z9 2
U1 1
U2 5
PU FRONTIERS MEDIA SA
PI LAUSANNE
PA AVENUE DU TRIBUNAL FEDERAL 34, LAUSANNE, CH-1015, SWITZERLAND
SN 1664-3224
J9 FRONT IMMUNOL
JI Front. Immunol.
PD DEC 13
PY 2022
VL 13
AR 944286
DI 10.3389/fimmu.2022.944286
PG 16
WC Immunology
WE Science Citation Index Expanded (SCI-EXPANDED)
SC Immunology
GA 7J4HA
UT WOS:000904540600001
PM 36591255
OA gold, Green Published
DA 2023-11-09
ER

PT J
AU Dmitrieva-Posocco, O
   Dzutsev, A
   Posocco, DF
   Hou, V
   Yuan, WX
   Thovarai, V
   Mufazalov, IA
   Gunzer, M
   Shilovskiy, IP
   Khaitov, MR
   Trinchieri, G
   Waisman, A
   Grivennikov, SI
AF Dmitrieva-Posocco, Oxana
   Dzutsev, Amiran
   Posocco, David F.
   Hou, Vivianty
   Yuan, Wuxing
   Thovarai, Vishal
   Mufazalov, Ilgiz A.
   Gunzer, Matthias
   Shilovskiy, Igor P.
   Khaitov, Musa R.
   Trinchieri, Giorgio
   Waisman, Ari
   Grivennikov, Sergei, I
TI Cell-Type-Specific Responses to Interleukin-1 Control Microbial Invasion
   and Tumor-Elicited Inflammation in Colorectal Cancer
SO IMMUNITY
LA English
DT Article
ID INNATE LYMPHOID-CELLS; MOUSE MODEL; COLON-CANCER; T-CELLS;
   TUMORIGENESIS; IL-1-BETA; ACTIVATION; COLITIS; PROGRESSION; METASTASIS
AB Chronic inflammation drives the progression of colorectal cancer (CRC). Increased expression of interleukin (IL)-17A is associated with poor prognosis, and IL-17A blockade curbs tumor progression in preclinical models of CRC. Here we examined the impact of IL-1 signaling, a key regulator of the IL-17 pathway, in different cell types within the CRC microenvironment. Genetic deletion of the IL-1 receptor (IL-1R1) in epithelial cells alleviated tumorigenesis in the APC model of CRC, demonstrating a cell-autonomous role for IL-1 signaling in early tumor seed outgrowth. T cell specific ablation of IL-1R1 decreased tumor-elicited inflammation dependent on IL-17 and IL-22, thereby reducing CRC progression. The pro-tumorigenic roles of IL-1 were counteracted by its effects on myeloid cells, particularly neutrophils, where IL-1R1 ablation resulted in bacterial invasion into tumors, heightened inflammation and aggressive CRC progression. Thus, IL-1 signaling elicits cell-type-specific responses, which, in aggregate, set the inflammatory tone of the tumor microenvironment and determine the propensity for disease progression.
C1 [Dmitrieva-Posocco, Oxana; Posocco, David F.; Hou, Vivianty; Grivennikov, Sergei, I] Fox Chase Canc Ctr, Canc Prevent & Control Program, 7701 Burholme Ave, Philadelphia, PA 19111 USA.
   [Dmitrieva-Posocco, Oxana; Shilovskiy, Igor P.; Khaitov, Musa R.] Natl Res Ctr, FMBA, Personalized Med & Mol Immunol, Inst Immunol, Moscow 115478, Russia.
   [Dzutsev, Amiran; Yuan, Wuxing; Trinchieri, Giorgio] NCI, Canc & Inflammat Program, Ctr Canc Res, NIH, Bethesda, MD 20892 USA.
   [Thovarai, Vishal] Frederick Natl Lab Canc Res, Basic Sci Program, Leidos Biomed Res Inc, Frederick, MD 21702 USA.
   [Mufazalov, Ilgiz A.; Waisman, Ari] Johannes Gutenberg Univ Mainz, Inst Mol Med, Univ Med Ctr, D-55131 Mainz, Germany.
   [Gunzer, Matthias] Univ Duisburg Essen, Univ Hosp, Inst Expt Immunol & Imaging, D-45122 Essen, Germany.
C3 Fox Chase Cancer Center; NRC Institute of Immunology FMBA of Russia;
   National Institutes of Health (NIH) - USA; NIH National Cancer Institute
   (NCI); National Institutes of Health (NIH) - USA; NIH National Cancer
   Institute (NCI); Johannes Gutenberg University of Mainz; University of
   Duisburg Essen
RP Grivennikov, SI (corresponding author), Fox Chase Canc Ctr, Canc Prevent & Control Program, 7701 Burholme Ave, Philadelphia, PA 19111 USA.
EM sergey.grivennikov@fccc.edu
RI Trinchieri, Giorgio/F-9369-2015; Khaitov, Musa/AAC-1516-2021; Igor,
   Shilovskiy Petrovich/N-7720-2016; Grivennikov, Sergei/AAE-7365-2019;
   Gunzer, Matthias/AAW-7026-2021; Mufazalov, Ilgiz/GLN-4021-2022
OI Trinchieri, Giorgio/0000-0001-5892-7464; Khaitov,
   Musa/0000-0003-4961-9640; Igor, Shilovskiy
   Petrovich/0000-0001-5343-4230; Grivennikov, Sergei/0000-0003-2987-0555;
   Gunzer, Matthias/0000-0002-5534-6055; Mufazalov,
   Ilgiz/0000-0001-9332-0131
FU NIH [P30 CA-006927, R00 DK088589, R01CA227629]; DFG [CRC/TR 128 TPA03,
   TPA07]; RSF Grant [N14-15-00894]; Pew Scholar in Biomedical Sciences;
   AACR-Landon Innovator Awards; ACS-IRG [15-175-22]; PA DOH CURE grant;
   US-Israel BSF grant; Frederick National Laboratory for Cancer Research,
   National Institutes of Health [HHSN261200800001E]
FX We thank S. Balachandran and G. Rall (FCCC), D. Mucida (Rockefeller
   University) and R. Locke for critical comments, Dr. E. Koltsova (FCCC)
   for the help with confocal imaging and reading the manuscript, Aliia
   Fatkhullina (FCCC) for the help with graphical abstract, and E. Fearon
   (U Michigan) for CDX2Cre, CDX2ERT, and Apc<SUP>f/f</SUP> mice. We thank
   Histology laboratory of Department of Pathology at FCCC for tissue
   processing and slide preparation and LAF, Flow Cytometry, Cell Culture
   and Microscopy Facilities at FCCC. This work was supported by NIH P30
   CA-006927 to FCCC, DFG grant CRC/TR 128 TPA03 and TPA07 to A.W., RSF
   Grant N14-15-00894 to M.R.K.; as well as by NIH R00 DK088589 and
   R01CA227629, Pew Scholar in Biomedical Sciences and AACR-Landon
   Innovator Awards, ACS-IRG #15-175-22, PA DOH CURE and US-Israel BSF
   grants to S.I.G. This project has been funded in whole or in part with
   federal funds from the Frederick National Laboratory for Cancer
   Research, National Institutes of Health, under contract
   HHSN261200800001E. The content of this publication does not necessarily
   reflect the views or policies of the Department of Health and Human
   Services, nor does mention of trade names, commercial products, or
   organizations imply endorsement by the US Government.
CR Bersudsky M, 2014, GUT, V63, P598, DOI 10.1136/gutjnl-2012-303329
   Bindea G, 2013, IMMUNITY, V39, P782, DOI 10.1016/j.immuni.2013.10.003
   Blatner NR, 2012, SCI TRANSL MED, V4, DOI 10.1126/scitranslmed.3004566
   Bruttger J, 2015, IMMUNITY, V43, P92, DOI 10.1016/j.immuni.2015.06.012
   Carmi Y, 2011, J IMMUNOL, V186, P3462, DOI 10.4049/jimmunol.1002901
   Cataisson C, 2012, J EXP MED, V209, P1689, DOI 10.1084/jem.20101355
   Chae WJ, 2010, P NATL ACAD SCI USA, V107, P5540, DOI 10.1073/pnas.0912675107
   Chung Y, 2009, IMMUNITY, V30, P576, DOI 10.1016/j.immuni.2009.02.007
   Coccia M, 2012, J EXP MED, V209, P1595, DOI 10.1084/jem.20111453
   Coffelt SB, 2015, NATURE, V522, P345, DOI 10.1038/nature14282
   Dagenais M, 2017, ONCOIMMUNOLOGY, V6, DOI 10.1080/2162402X.2017.1287247
   Dinarello CA, 2012, NAT REV DRUG DISCOV, V11, P633, DOI 10.1038/nrd3800
   Drexler SK, 2012, P NATL ACAD SCI USA, V109, P18384, DOI 10.1073/pnas.1209171109
   Elaraj DM, 2006, CLIN CANCER RES, V12, P1088, DOI 10.1158/1078-0432.CCR-05-1603
   Elinav E, 2011, CELL, V145, P745, DOI 10.1016/j.cell.2011.04.022
   Elkabets M, 2009, J IMMUNOL, V182, P4874, DOI 10.4049/jimmunol.0803916
   Fatkhullina AR, 2018, IMMUNITY, V49, P943, DOI 10.1016/j.immuni.2018.09.011
   Feng Y, 2013, AM J PATHOL, V183, P493, DOI 10.1016/j.ajpath.2013.04.013
   Ferron M, 2005, GENESIS, V41, P138, DOI 10.1002/gene.20108
   Franchi L, 2010, EUR J IMMUNOL, V40, P611, DOI 10.1002/eji.200940180
   Gabrilovich DI, 2009, NAT REV IMMUNOL, V9, P162, DOI 10.1038/nri2506
   Ghiringhelli F, 2009, NAT MED, V15, P1170, DOI 10.1038/nm.2028
   Greten FR, 2004, CELL, V118, P285, DOI 10.1016/j.cell.2004.07.013
   Grivennikov S, 2009, CANCER CELL, V15, P103, DOI 10.1016/j.ccr.2009.01.001
   Grivennikov SI, 2012, NATURE, V491, P254, DOI 10.1038/nature11465
   Hasenberg A, 2015, NAT METHODS, V12, P445, DOI [10.1038/NMETH.3322, 10.1038/nmeth.3322]
   Hickish T, 2017, LANCET ONCOL, V18, P192, DOI 10.1016/S1470-2045(17)30006-2
   Hinoi T, 2007, CANCER RES, V67, P9721, DOI 10.1158/0008-5472.CAN-07-2735
   Holen I, 2016, ONCOTARGET, V7, P75571, DOI 10.18632/oncotarget.12289
   Huber S, 2012, NATURE, V491, P259, DOI 10.1038/nature11535
   Ivanov II, 2009, CELL, V139, P485, DOI 10.1016/j.cell.2009.09.033
   Kaler P, 2009, ONCOGENE, V28, P3892, DOI 10.1038/onc.2009.247
   Kirchberger S, 2013, J EXP MED, V210, P917, DOI 10.1084/jem.20122308
   Kolb R, 2016, NAT COMMUN, V7, DOI 10.1038/ncomms13007
   Malik A, 2016, J CLIN INVEST, V126, P4469, DOI 10.1172/JCI88625
   Mantovani A, 2008, NATURE, V454, P436, DOI 10.1038/nature07205
   Miller LS, 2006, IMMUNITY, V24, P79, DOI 10.1016/j.immuni.2005.11.011
   Nakae S, 2003, P NATL ACAD SCI USA, V100, P5986, DOI 10.1073/pnas.1035999100
   Radtke AL, 2007, PLOS PATHOG, V3, DOI 10.1371/journal.ppat.0030029
   Ridker PM, 2017, LANCET, V390, P1833, DOI 10.1016/S0140-6736(17)32247-X
   Rothwell PM, 2012, LANCET, V379, P1591, DOI 10.1016/S0140-6736(12)60209-8
   Sakurai T, 2008, CANCER CELL, V14, P156, DOI 10.1016/j.ccr.2008.06.016
   Schwitalla S, 2013, CELL, V152, P25, DOI 10.1016/j.cell.2012.12.012
   Shaw MH, 2012, J EXP MED, V209, P251, DOI 10.1084/jem.20111703
   Tosolini M, 2011, CANCER RES, V71, P1263, DOI 10.1158/0008-5472.CAN-10-2907
   Voronov E, 2003, P NATL ACAD SCI USA, V100, P2645, DOI 10.1073/pnas.0437939100
   Wang KP, 2014, IMMUNITY, V41, P1052, DOI 10.1016/j.immuni.2014.11.009
   Wu SG, 2009, NAT MED, V15, P1016, DOI 10.1038/nm.2015
   Zhou L, 2009, CURR OPIN IMMUNOL, V21, P146, DOI 10.1016/j.coi.2009.03.001
NR 49
TC 94
Z9 98
U1 1
U2 20
PU CELL PRESS
PI CAMBRIDGE
PA 50 HAMPSHIRE ST, FLOOR 5, CAMBRIDGE, MA 02139 USA
SN 1074-7613
EI 1097-4180
J9 IMMUNITY
JI Immunity
PD JAN 15
PY 2019
VL 50
IS 1
BP 166
EP +
DI 10.1016/j.immuni.2018.11.015
PG 22
WC Immunology
WE Science Citation Index Expanded (SCI-EXPANDED)
SC Immunology
GA HH4AF
UT WOS:000455661600018
PM 30650375
OA Green Accepted, hybrid
DA 2023-11-09
ER

PT J
AU Wu, YJ
   Brodt, P
   Sun, H
   Mejia, W
   Novosyadlyy, R
   Nunez, N
   Chen, XL
   Mendoza, A
   Hong, SH
   Khanna, C
   Yakar, S
AF Wu, Yingjie
   Brodt, Pnina
   Sun, Hui
   Mejia, Wilson
   Novosyadlyy, Ruslan
   Nunez, Nomeli
   Chen, Xiaoli
   Mendoza, Arnulfo
   Hong, Sung-Hyeok
   Khanna, Chand
   Yakar, Shoshana
TI Insulin-Like Growth Factor-I Regulates the Liver Microenvironment in
   Obese Mice and Promotes Liver Metastasis
SO CANCER RESEARCH
LA English
DT Article
ID INTERLEUKIN-1 RECEPTOR ANTAGONIST; CELL-ADHESION MOLECULES; DIET-INDUCED
   OBESITY; CANCER-CELLS; COLORECTAL-CANCER; ENDOTHELIAL-CELLS;
   TUMOR-GROWTH; INFLAMMATION; PROGRESSION; SENSITIVITY
AB Among the mechanisms implicated in the tumor-promoting effects of obesity, signaling by insulin-like growth factor-I (IGF-I) and insulin has received considerable attention. However, the emerging realization that obesity is associated with chronic inflammation has prompted other consideration of how the IGF-I axis may participate in cancer progression. In the present study, we used two mouse models of chronic (LID) and inducible (iLID) igf-1 gene deficiency in the liver to investigate the role of IGF-I in regulating the host microenvironment and colorectal carcinoma growth and metastasis in obese mice. Obese mice had a heightened inflammatory response in the liver, which was abolished in mice with chronic IGF-I deficiency (LID). In control animals changes to the hepatic microenvironment associated with obesity sustained the presence of tumor cells in the liver and increased the incidence of hepatic metastases after intrasplenic/portal inoculation of colon carcinoma cells. These changes did not occur in LID mice with chlonic IGF-1 deficiency. In contrast, these changes occured in iLID mice with acute IGF-1 deficiency, in the same manner as the control animals, revealing a fundamental difference in the nature of the requirement for IGF-1 on tumor growth and metastasis. In the setting of obesity, our findings imply that IGF-1 is critical to activate and sustain an inflammatory response in the liver that is needed for hepatic metastasis, not only through direct, paracrine effect on tumor cell growth, but also through indirect effects involving the tumor microenvironment. Cancer Res; 70(1); 57-67. (C)2010 AACR.
C1 [Wu, Yingjie; Sun, Hui; Mejia, Wilson; Novosyadlyy, Ruslan; Yakar, Shoshana] Mt Sinai Sch Med, Div Endocrinol Diabet & Bone Dis, New York, NY 10029 USA.
   [Brodt, Pnina] McGill Univ, Dept Surg, Montreal, PQ H3A 2T5, Canada.
   [Brodt, Pnina] McGill Univ, Dept Med, Montreal, PQ H3A 2T5, Canada.
   [Nunez, Nomeli] Univ Texas Austin, Div Nutr Sci, Austin, TX 78712 USA.
   [Chen, Xiaoli] Univ Minnesota, Dept Food Sci & Nutr, St Paul, MN USA.
   [Mendoza, Arnulfo; Hong, Sung-Hyeok; Khanna, Chand] NCI, Pediat Oncol Branch, Ctr Canc Res, NIH, Bethesda, MD 20892 USA.
C3 Icahn School of Medicine at Mount Sinai; McGill University; McGill
   University; University of Texas System; University of Texas Austin;
   University of Minnesota System; University of Minnesota Twin Cities;
   National Institutes of Health (NIH) - USA; NIH National Cancer Institute
   (NCI)
RP Yakar, S (corresponding author), Mt Sinai Sch Med, Div Endocrinol Diabet & Bone Dis, 1 Gustave L Levy Pl,Box 1055, New York, NY 10029 USA.
EM shoshana.yakar@mssm.edu
RI Yakar, Shoshana/IUN-5716-2023
OI Yakar, Shoshana/0000-0002-2352-1330
FU Canadian Institute for Health Research [MOP-81201]
FX Canadian Institute for Health Research grant MOP-81201.
CR ANTIN JH, 1994, BLOOD, V84, P1342, DOI 10.1182/blood.V84.4.1342.bloodjournal8441342
   Auguste P, 2007, AM J PATHOL, V170, P1781, DOI 10.2353/ajpath.2007.060886
   BORING CC, 1994, CA-CANCER J CLIN, V44, P7, DOI 10.3322/canjclin.44.1.7
   Diehl AM, 2002, AM J PHYSIOL-GASTR L, V282, pG1, DOI 10.1152/ajpgi.00384.2001
   Eriksson JW, 2007, FEBS LETT, V581, P3734, DOI 10.1016/j.febslet.2007.06.044
   Fahy B, 1998, SURG ONCOL, V7, P115, DOI 10.1016/S0960-7404(99)00021-3
   Farinati F, 2008, EUR J CANCER PREV, V17, P195, DOI 10.1097/CEJ.0b013e3282f0bff5
   Fernández-Irigoyen J, 2008, BIOCHEM J, V411, P457, DOI 10.1042/BJ20071569
   FISHER CJ, 1994, CRIT CARE MED, V22, P12, DOI 10.1097/00003246-199401000-00008
   Gout S, 2008, CLIN EXP METASTAS, V25, P335, DOI 10.1007/s10585-007-9096-4
   Hanley MB, 2005, STEM CELLS, V23, P1170, DOI 10.1634/stemcells.2004-0322
   Khanna C, 2004, NAT MED, V10, P182, DOI 10.1038/nm982
   Knittel T, 1999, AM J PATHOL, V154, P153, DOI 10.1016/S0002-9440(10)65262-5
   Kobayashi H, 2007, CURR MED CHEM, V14, P377, DOI 10.2174/092986707779941032
   Kobayashi K, 2000, CANCER RES, V60, P3978
   LAFRENIE R, 1992, CANCER METAST REV, V11, P377, DOI 10.1007/BF01307188
   LAURI D, 1990, CLIN EXP METASTAS, V8, P27, DOI 10.1007/BF00155590
   LeRoith D, 2000, ENDOCRINOLOGY, V141, P1287, DOI 10.1210/en.141.4.1287
   Lukasiak S, 2008, ONCOGENE, V27, P6068, DOI 10.1038/onc.2008.201
   Lumeng CN, 2007, J CLIN INVEST, V117, P175, DOI 10.1172/JCI29881
   Mantovani A, 2008, NATURE, V454, P436, DOI 10.1038/nature07205
   MCCLOSKEY TW, 1992, HEPATOLOGY, V16, P191, DOI 10.1002/hep.1840160130
   MURIEL P, 2008, J APPL TOXICOL, V27, P203
   MURPHY P, 1988, BRIT J CANCER, V57, P19, DOI 10.1038/bjc.1988.3
   Nave H, 2008, ENDOCRINOLOGY, V149, P3370, DOI 10.1210/en.2007-1516
   Ono M, 2008, CANCER SCI, V99, P1501, DOI 10.1111/j.1349-7006.2008.00853.x
   Orr FW, 2000, J PATHOL, V190, P310, DOI 10.1002/(SICI)1096-9896(200002)190:3<310::AID-PATH525>3.0.CO;2-P
   ORR FW, 1985, AM REV RESPIR DIS, V131, P607, DOI 10.1164/arrd.1985.131.4.607
   RICE GE, 1988, AM J PATHOL, V133, P204
   Rudmik LR, 2005, J SURG ONCOL, V92, P347, DOI 10.1002/jso.20393
   Samani AA, 2007, ENDOCR REV, V28, P20, DOI 10.1210/er.2006-0001
   Schenk S, 2008, J CLIN INVEST, V118, P2992, DOI 10.1172/JCI34260
   Stewart TJ, 2008, ONCOGENE, V27, P5894, DOI 10.1038/onc.2008.268
   Wang DZ, 2008, CANCER LETT, V267, P197, DOI 10.1016/j.canlet.2008.03.004
   Wang Hui Helen, 2005, Comp Hepatol, V4, P8, DOI 10.1186/1476-5926-4-8
   Wang N, 2006, CANCER RES, V66, P3062, DOI 10.1158/0008-5472.CAN-05-2638
   Wu XZ, 2008, NEOPLASMA, V55, P472
   Yakar S, 1999, P NATL ACAD SCI USA, V96, P7324, DOI 10.1073/pnas.96.13.7324
   Yakar S, 2005, CYTOKINE GROWTH F R, V16, P407, DOI 10.1016/j.cytogfr.2005.01.010
   Yakar S, 2004, J CLIN INVEST, V113, P96, DOI 10.1172/JCI200417763
   Yakar S, 2006, ENDOCRINOLOGY, V147, P5826, DOI 10.1210/en.2006-0311
   Yakar S, 2009, J BONE MINER RES, V24, P1481, DOI [10.1359/JBMR.090226, 10.1359/jbmr.090226]
   Yuen KCJ, 2007, DIABETES OBES METAB, V9, P11, DOI 10.1111/j.1463-1326.2006.00591.x
NR 43
TC 76
Z9 81
U1 1
U2 3
PU AMER ASSOC CANCER RESEARCH
PI PHILADELPHIA
PA 615 CHESTNUT ST, 17TH FLOOR, PHILADELPHIA, PA 19106-4404 USA
SN 0008-5472
J9 CANCER RES
JI Cancer Res.
PD JAN 1
PY 2010
VL 70
IS 1
BP 57
EP 67
DI 10.1158/0008-5472.CAN-09-2472
PG 11
WC Oncology
WE Science Citation Index Expanded (SCI-EXPANDED)
SC Oncology
GA 606EH
UT WOS:000278404300009
PM 20048072
OA Green Accepted, Bronze, Green Submitted
DA 2023-11-09
ER

PT J
AU Greimelmaier, K
   Klopp, N
   Mairinger, E
   Wessolly, M
   Borchert, S
   Steinborn, J
   Schmid, KW
   Wohlschlaeger, J
   Mairinger, FD
AF Greimelmaier, K.
   Klopp, N.
   Mairinger, E.
   Wessolly, M.
   Borchert, S.
   Steinborn, J.
   Schmid, K. W.
   Wohlschlaeger, J.
   Mairinger, F. D.
TI Fibroblast activation protein-a expression in fibroblasts is common in
   the tumor microenvironment of colorectal cancer and may serve as a
   therapeutic target
SO PATHOLOGY & ONCOLOGY RESEARCH
LA English
DT Article
DE colorectal cancer; tumor microenvironment; cancer-associated
   fibroblasts; fibroblast-activation protein; radioligand therapy
ID PATIENT; PET/CT; FAP
AB Background: Colorectal cancer (CRC) is still one of the leading causes of cancer death worldwide, emphasizing the need for further diagnostic and therapeutic approaches. Cancer invasion and metastasis are affected by the tumor microenvironment (TME), with cancer-associated fibroblasts (CAF) being the predominant cellular component. An important marker for CAF is fibroblast activation protein-alpha (FAP) which has been evaluated as therapeutic target for, e.g., radioligand therapy. The aim of this study was to examine CRC regarding the FAP expression as a candidate for targeted therapy.
   Methods: 67 CRC, 24 adenomas, 18 tissue samples of inflammation sites and 28 non-neoplastic, non-inflammatory tissue samples of colonic mucosa were evaluated for immunohistochemical FAP expression of CAF in tissue microarrays. The results were correlated with clinicopathological data, tumor biology and concurrent expression of additional immunohistochemical parameters.
   Results: 53/67 (79%) CRC and 6/18 (33%) inflammatory tissue specimens showed expression of FAP. However, FAP was only present in 1/24 (4%) adenomas and absent in normal mucosa (0/28). Thus, FAP expression in CRC was significantly higher than in the other investigated groups. Within the CRC cohort, expression of FAP did not correlate with tumor stage, grading or the MSI status. However, it was observed that tumors exhibiting high immunohistochemical expression of Ki-67, CD3, p53, and beta-Catenin showed a significantly higher incidence of FAP expression.
   Conclusion: In the crosstalk between tumor cells and TME, CAF play a key role in carcinogenesis and metastatic spread. Expression of FAP was detectable in the majority of CRC but nearly absent in precursor lesions and non-neoplastic, non-inflammatory tissue. This finding indicates that FAP has the potential to emerge as a target for new diagnostic and therapeutic concepts in CRC. Additionally, the association between FAP expression and other immunohistochemical parameters displays the interaction between different components of the TME and demands further investigation.
C1 [Greimelmaier, K.; Wohlschlaeger, J.] Diakonissenkrankenhaus Flensburg, Inst Pathol, Flensburg, Germany.
   [Klopp, N.; Mairinger, E.; Wessolly, M.; Borchert, S.; Steinborn, J.; Schmid, K. W.; Mairinger, F. D.] Univ Klinikum Essen, Inst Pathol, Essen, Germany.
C3 University of Duisburg Essen
RP Greimelmaier, K (corresponding author), Diakonissenkrankenhaus Flensburg, Inst Pathol, Flensburg, Germany.
EM greimelmaierkr@diako.de
RI Mairinger, Fabian Dominik/IST-1621-2023
CR Ballal S, 2021, EUR J NUCL MED MOL I, V48, P942, DOI 10.1007/s00259-020-04990-w
   Barrett RL, 2020, ELIFE, V9, DOI 10.7554/eLife.57243
   Chan TS, 2019, FRONT ONCOL, V9, DOI 10.3389/fonc.2019.00688
   Coto-Llerena M, 2020, FRONT ONCOL, V10, DOI 10.3389/fonc.2020.00979
   Solano-Iturri JD, 2020, AGING-US, V12, P10337, DOI 10.18632/aging.103261
   Erdogan B, 2017, BIOCHEM SOC T, V45, P229, DOI 10.1042/BST20160387
   FDA, 2021, J NUCL MED, V62, p11N
   Fitzgerald AA, 2020, CANCER METAST REV, V39, P783, DOI 10.1007/s10555-020-09909-3
   Gonzalez-Villarreal CA, 2020, FRONT ONCOL, V10, DOI 10.3389/fonc.2020.01511
   Greimelmaier K., 2021, DTSCH GESELLSCHAFT P, V2021, P307
   Gupta M, 2020, CANCER INVEST, V38, P486, DOI 10.1080/07357907.2020.1811301
   Hayrapetian A, 2021, CLIN NUCL MED, V46, pE86, DOI 10.1097/RLU.0000000000003218
   Henry LR, 2007, CLIN CANCER RES, V13, P1736, DOI 10.1158/1078-0432.CCR-06-1746
   Herrera M, 2020, CANCERS, V12, DOI 10.3390/cancers12113238
   Hu JL, 2019, MOL CANCER, V18, DOI 10.1186/s12943-019-1019-x
   Hurtado P, 2020, CANCERS, V12, DOI 10.3390/cancers12102861
   Jacob M, 2012, CURR MOL MED, V12, P1220, DOI 10.2174/156652412803833607
   Jemal A, 2011, CA-CANCER J CLIN, V61, P134, DOI [10.3322/caac.20115, 10.3322/caac.20107, 10.3322/caac.21492]
   Jemal A, 2009, CA-CANCER J CLIN, V59, P225, DOI [10.3322/caac.21254, 10.3322/caac.21601, 10.3322/caac.20073, 10.3322/caac.20006, 10.3322/caac.21387, 10.3322/caac.21332]
   Kanapathipillai M, 2018, CANCERS, V10, DOI 10.3390/cancers10060154
   Kanzaki R, 2020, CANCER SCI, V111, P2708, DOI 10.1111/cas.14537
   Kobayashi K, 2015, J IMMUNOL RES, V2015, DOI 10.1155/2015/268172
   Kratochwil C, 2019, J NUCL MED, V60, P801, DOI 10.2967/jnumed.119.227967
   Lamberts LE, 2016, CLIN CANCER RES, V22, P1642, DOI 10.1158/1078-0432.CCR-15-1272
   Lindner T, 2020, J NUCL MED, V61, P1507, DOI 10.2967/jnumed.119.239731
   Lindner T, 2019, EJNMMI RADIOPHARM CH, V4, DOI 10.1186/s41181-019-0069-0
   Liu F, 2015, PLOS ONE, V10, DOI 10.1371/journal.pone.0116683
   Loktev A, 2019, J NUCL MED, V60, P1421, DOI 10.2967/jnumed.118.224469
   Loktev A, 2018, J NUCL MED, V59, P1423, DOI 10.2967/jnumed.118.210435
   Mayerhoefer ME, 2021, THERANOSTICS, V11, P567, DOI 10.7150/thno.48620
   Moreno-Ruiz P, 2021, LUNG CANCER, V155, P10, DOI 10.1016/j.lungcan.2021.02.028
   Nurmik M, 2020, INT J CANCER, V146, P895, DOI 10.1002/ijc.32193
   Paauwe M, 2018, CLIN CANCER RES, V24, P6331, DOI 10.1158/1078-0432.CCR-18-0329
   Pang YZ, 2021, CLIN NUCL MED, V46, P177, DOI 10.1097/RLU.0000000000003454
   Puré E, 2018, ONCOGENE, V37, P4343, DOI 10.1038/s41388-018-0275-3
   Rovedatti L, 2011, INFLAMM BOWEL DIS, V17, P1251, DOI 10.1002/ibd.21446
   Son GM, 2019, MEDICINE, V98, DOI 10.1097/MD.0000000000015164
   Sperb N, 2020, INT J MOL SCI, V21, DOI 10.3390/ijms21155486
   Stone JG, 2001, J CLIN PATHOL, V54, P484, DOI 10.1136/jcp.54.6.484
   Syed M, 2020, EUR J NUCL MED MOL I, V47, P2836, DOI 10.1007/s00259-020-04859-y
   Taciak B, 2018, J PHYSIOL PHARMACOL, V69, DOI 10.26402/jpp.2018.2.07
   Walenkamp AME, 2017, J NUCL MED, V58, p77S, DOI 10.2967/jnumed.116.186874
   Watabe T, 2020, J NUCL MED, V61, P563, DOI 10.2967/jnumed.119.233122
   Wikberg ML, 2013, TUMOR BIOL, V34, P1013, DOI 10.1007/s13277-012-0638-2
   Yang MY, 2021, BIOACT MATER, V6, P1973, DOI 10.1016/j.bioactmat.2020.12.010
   Yoshida GJ, 2020, J EXP CLIN CANC RES, V39, DOI 10.1186/s13046-020-01611-0
NR 46
TC 1
Z9 1
U1 2
U2 2
PU FRONTIERS MEDIA SA
PI LAUSANNE
PA AVENUE DU TRIBUNAL FEDERAL 34, LAUSANNE, CH-1015, SWITZERLAND
SN 1219-4956
EI 1532-2807
J9 PATHOL ONCOL RES
JI Pathol. Oncol. Res.
PD AUG 8
PY 2023
VL 29
AR 1611163
DI 10.3389/pore.2023.1611163
PG 9
WC Oncology; Pathology
WE Science Citation Index Expanded (SCI-EXPANDED)
SC Oncology; Pathology
GA P7IA7
UT WOS:001052362300001
PM 37614665
OA gold, Green Published
DA 2023-11-09
ER

PT J
AU Gulubova, M
   Aleksandrova, E
   Vlaykova, T
AF Gulubova, Maya
   Aleksandrova, Elina
   Vlaykova, Tatyana
TI Promoter polymorphisms in <i>TGFB1</i> and <i>IL10</i> genes influence
   tumor dendritic cells infiltration, development and prognosis of
   colorectal cancer
SO JOURNAL OF GENE MEDICINE
LA English
DT Article
DE colon cancer; gene polymorphism; rectal cancer
ID GROWTH-FACTOR BETA-1; REGULATORY T-CELLS; COLON-CANCER; INTERLEUKIN-10;
   PROGRESSION; RISK; INFLAMMATION; CARCINOMA; SUBSETS; MICROENVIRONMENT
AB BackgroundAnti-inflammatory cytokines such as interleukin (IL)-10 and transforming growth factor (TGF)-1 have a complex role in the development of colorectal cancer (CRC). Dendritic cells (DCs) are the cellular component of the inflammatory microenvironment in the tumor and infiltration of tumors by DCs is associated with better prognosis and fewer metastases.
   MethodsIn the present study, we explored the role of two single nucleotide polymorphisms (SNPs) in the promoter regions of TGFB1 and IL10 genes and their associations with infiltrating DCs in CRC.A case-control study was designed. Genotyping was performed via the polymerase chain reaction-restriction fragment length polymorphism method and DC infiltration was determined immunohistochemically.
   ResultsFor the TGFB1 -509C/T SNP, we found that the T allele was less frequent in patients than in controls (p = 0.031) and the TT-genotype had a 2.74-fold lower risk for CRC than the CC-genotype (odds ratio = 0.365, 95% confidence interval = 0.15-0.88, p = 0.015). Additionally, the TT carriers had the shortest median survival (14.4months) (p = 0.045). The C-allele genotypes had a significantly longer survival compared to TT carriers (p = 0.018). The CC genotype was associated with a lower cellular density of CD11c in the invasive margin of the tumor (p = 0.033), whereas there was an opposite finding for CD83+ DCs (p = 0.037). Carriers of A-allele genotypes of the IL10 -1080A/G SNP had significantly lower CD83+ cells (p = 0.046) in the tumor invasive margin.
   ConclusionsThe T-allele of the TGFB1 -509C/T SNP might be a protective factor for development of CRC, although, in the course of the disease, this variant allele might be associated with more unfavorable prognosis of the patients.
C1 [Gulubova, Maya; Aleksandrova, Elina] Trakia Univ, Fac Med, Dept Gen & Clin Pathol Forens Med & Deontol, Stara Zagora, Bulgaria.
   [Aleksandrova, Elina; Vlaykova, Tatyana] Trakia Univ, Fac Med, Dept Med Chem & Biochem, Stara Zagora, Bulgaria.
C3 Trakia University; Trakia University
RP Aleksandrova, E (corresponding author), Trakia Univ, Fac Med, Dept Gen & Clin Pathol Forens Med & Deontol, Lab Mol Pathol, 11 Armeiska Str, Stara Zagora 6000, Bulgaria.
EM aleksandrova_elina@mf.uni-sz.bg
RI Vlaykova, Tatyana/D-8081-2012
OI Vlaykova, Tatyana/0000-0003-1488-8867
CR Amirghofran Z, 2009, CANCER GENET CYTOGEN, V190, P21, DOI 10.1016/j.cancergencyto.2008.11.010
   Beckebaum S, 2004, CLIN CANCER RES, V10, P7260, DOI 10.1158/1078-0432.CCR-04-0872
   Boltjes A, 2014, FRONT IMMUNOL, V5, DOI 10.3389/fimmu.2014.00131
   Burada F, 2013, CLIN LAB, V59, P773, DOI 10.7754/Clin.Lab.2012.120713
   Cacev T, 2008, CARCINOGENESIS, V29, P1572, DOI 10.1093/carcin/bgn164
   Chen WX, 2000, J GASTROEN HEPATOL, V15, P698, DOI 10.1046/j.1440-1746.2000.02241.x
   Chistiakov DA, 2016, CURR PHARM DESIGN, V22, P307, DOI 10.2174/1381612822666151112153620
   Collin M, 2013, IMMUNOLOGY, V140, P22, DOI 10.1111/imm.12117
   Coussens LM, 2002, NATURE, V420, P860, DOI 10.1038/nature01322
   Crivello A, 2006, ANN NY ACAD SCI, V1089, P98, DOI 10.1196/annals.1386.002
   Crivello A, 2006, ANN NY ACAD SCI, V1067, P288, DOI 10.1196/annals.1354.038
   Derynck R, 2001, NAT GENET, V29, P117, DOI 10.1038/ng1001-117
   Dhodapkar KM, 2008, BLOOD, V112, P2878, DOI 10.1182/blood-2008-03-143222
   Dzionek A, 2000, J IMMUNOL, V165, P6037, DOI 10.4049/jimmunol.165.11.6037
   Fang F, 2010, MED ONCOL, V27, P1324, DOI 10.1007/s12032-009-9383-9
   Flavell RA, 2010, NAT REV IMMUNOL, V10, P554, DOI 10.1038/nri2808
   FRIEDMAN E, 1995, CANCER EPIDEM BIOMAR, V4, P549
   Gallois A, 2013, FRONT IMMUNOL, V4, DOI 10.3389/fimmu.2013.00436
   Ghiringhelli F, 2005, J EXP MED, V202, P919, DOI 10.1084/jem.20050463
   Gilliet M, 2008, NAT REV IMMUNOL, V8, P594, DOI 10.1038/nri2358
   Grainger DJ, 1999, HUM MOL GENET, V8, P93, DOI 10.1093/hmg/8.1.93
   Gunter MJ, 2006, CANCER EPIDEM BIOMAR, V15, P1126, DOI 10.1158/1055-9965.EPI-06-0042
   Howell WM, 2007, J NUTR, V137, p194S, DOI 10.1093/jn/137.1.194S
   Iwamoto M, 2003, INT J CANCER, V104, P92, DOI 10.1002/ijc.10915
   Kortylewski M, 2009, CANCER CELL, V15, P114, DOI 10.1016/j.ccr.2008.12.018
   Larsson L, 2010, GENES IMMUN, V11, P181, DOI 10.1038/gene.2009.103
   Letterio JJ, 1998, ANNU REV IMMUNOL, V16, P137, DOI 10.1146/annurev.immunol.16.1.137
   Li MO, 2006, IMMUNITY, V25, P455, DOI 10.1016/j.immuni.2006.07.011
   Luedecking EK, 2000, HUM GENET, V106, P565, DOI 10.1007/s004390050026
   Ma Y, 2013, J CANCER, V4, P36, DOI 10.7150/jca.5046
   Miteva LD, 2014, TUMOR BIOL, V35, P12655, DOI 10.1007/s13277-014-2589-2
   Mocellin S, 2005, J LEUKOCYTE BIOL, V78, P1043, DOI 10.1189/jlb.0705358
   Muraoka-Cook RS, 2006, ONCOGENE, V25, P3408, DOI 10.1038/sj.onc.1208964
   Pinzon-Charry A, 2005, IMMUNOL CELL BIOL, V83, P451, DOI 10.1111/j.1440-1711.2005.01371.x
   Prescott SM, 2000, BBA-REV CANCER, V1470, pM69, DOI 10.1016/S0304-419X(00)00006-8
   Rutella S, 2006, BLOOD, V108, P1435, DOI 10.1182/blood-2006-03-006403
   Sharma R, 2008, CLIN COLORECTAL CANC, V7, P331, DOI 10.3816/CCC.2008.n.044
   Shiao SL, 2011, GENE DEV, V25, P2559, DOI 10.1101/gad.169029.111
   Shu XO, 2004, CANCER RES, V64, P836, DOI 10.1158/0008-5472.CAN-03-3492
   Siegel PM, 2003, NAT REV CANCER, V3, P807, DOI 10.1038/nrc1208
   Silverman ES, 2004, AM J RESP CRIT CARE, V169, P214, DOI 10.1164/rccm.200307-973OC
   Sparks R, 2004, INT J EPIDEMIOL, V33, P955, DOI 10.1093/ije/dyh102
   Steinman RM, 2007, EUR J IMMUNOL, V37, pS53, DOI 10.1002/eji.200737400
   Troy AJ, 1999, J UROLOGY, V161, P1962, DOI 10.1016/S0022-5347(05)68864-7
   Tsilidis KK, 2009, CANCER CAUSE CONTROL, V20, P1739, DOI 10.1007/s10552-009-9427-7
   Turner DM, 1997, EUR J IMMUNOGENET, V24, P1, DOI 10.1111/j.1365-2370.1997.tb00001.x
   Wang YQ, 2003, ENDOCRINOLOGY, V144, P2164, DOI 10.1210/en.2002-220740
   Whiteside TL, 2012, EXPERT OPIN BIOL TH, V12, P1383, DOI 10.1517/14712598.2012.707184
   Wilkening S, 2008, CARCINOGENESIS, V29, P1202, DOI 10.1093/carcin/bgn101
   Yamazaki S, 2009, J DERMATOL SCI, V54, P69, DOI 10.1016/j.jdermsci.2009.02.001
   Zhang YM, 2012, GENET MOL RES, V11, P3389, DOI 10.4238/2012.September.25.7
NR 51
TC 12
Z9 16
U1 0
U2 5
PU WILEY
PI HOBOKEN
PA 111 RIVER ST, HOBOKEN 07030-5774, NJ USA
SN 1099-498X
EI 1521-2254
J9 J GENE MED
JI J. Gene. Med.
PD FEB-MAR
PY 2018
VL 20
IS 2-3
AR e3005
DI 10.1002/jgm.3005
PG 9
WC Biotechnology & Applied Microbiology; Genetics & Heredity; Medicine,
   Research & Experimental
WE Science Citation Index Expanded (SCI-EXPANDED)
SC Biotechnology & Applied Microbiology; Genetics & Heredity; Research &
   Experimental Medicine
GA GA5AQ
UT WOS:000428344900001
PM 29388277
DA 2023-11-09
ER

PT J
AU Liu, HJ
   Zeng, J
   Huang, W
   Xu, Q
   Ye, DY
   Sun, R
   Zhang, DX
AF Liu, Haojing
   Zeng, Ji
   Huang, Wei
   Xu, Qiang
   Ye, Duyun
   Sun, Rui
   Zhang, Dongxin
TI Colorectal Cancer Is Associated with a Deficiency of Lipoxin
   A<sub>4</sub>, an Endogenous Anti-inflammatory Mediator
SO JOURNAL OF CANCER
LA English
DT Article
DE colorectal cancer; immune microenvironment; inflammation; lipoxin A(4);
   subcutaneous xenograft
ID ANALOG SUPPRESS; COLON; TUMOR; INFLAMMATION; 12-LIPOXYGENASE;
   INHIBITION; RESOLVINS; GROWTH; 5-LOX; CELLS
AB Unresolved inflammation, due to insufficient production of proresolving anti-inflammatory lipid mediators, can lead to tumorigenesis. Among these mediators, lipoxin A(4) (LXA(4)) has potent anti-carcinogenic properties, and may serve as key target for modulating inflammation-associated cancer like colorectal cancer. The purpose of present study was to clarify the roles of LXA(4) in colorectal cancer. We investigated the effects and underlying mechanisms of LXA(4) in colorectal cancer and its relationship with tumor-associated inflammation and immune microenvironment by employing clinical samples and mouse colorectal cancer cell line CT26-bearing tumor model as well as colorectal cancer cells. It was found that colorectal cancer is associated with dysregulation of immune microenvironment and deficiency of LXA(4) that could play different roles at different stages of tumor growth: inhibiting early but promoting late tumor growth. Analysis of peripheral immune cells in subcutaneous xenograft mice model disclosed that early LXA(4) treatment induced lymphocytes and inhibited neutrophils and monocytes, while late LXA(4) treatment induced neutrophils but inhibited lymphocytes. Detailed analysis of tumor microenvironment revealed that early LXA(4) treatment could inhibit inflammatory mediators expressions and leukocytes infiltration into tumor. Furthermore, LXA(4) could suppress the expressions of p-ERK, p-P38 and NF-KB in subcutaneous xenograft. Additionally, LXA(4) could inhibit the proliferation and migration of colorectal cancer cells, and, meanwhile, inhibit the proliferation and migration of colorectal cancer cells stimulated by activated macrophage-conditioned media. These findings suggest that colorectal cancer is associated with a deficiency of LXA(4) that could suppress colorectal cancer via modulating tumor-associated inflammation and immune microenvironment as well as inhibiting colorectal cancer cell development.
C1 [Liu, Haojing] Huazhong Univ Sci & Technol, Wuhan Hosp 4, Dept Internal Med, Wuhan 430033, Hubei, Peoples R China.
   [Liu, Haojing; Zeng, Ji; Sun, Rui; Zhang, Dongxin] Huazhong Univ Sci & Technol, Puai Hosp, Tongji Med Coll, Wuhan 430033, Hubei, Peoples R China.
   [Zeng, Ji; Zhang, Dongxin] Huazhong Univ Sci & Technol, Wuhan Hosp 4, Dept Clin Lab, 473 HanZheng St, Wuhan 430033, Hubei, Peoples R China.
   [Huang, Wei; Xu, Qiang; Ye, Duyun; Zhang, Dongxin] Huazhong Univ Sci & Technol, Tongji Med Coll, Dept Pathophysiol, Wuhan 430030, Hubei, Peoples R China.
   [Sun, Rui] Huazhong Univ Sci & Technol, Wuhan Hosp 4, Dept Oncol, 473 HanZheng St, Wuhan 430033, Hubei, Peoples R China.
C3 Huazhong University of Science & Technology; Huazhong University of
   Science & Technology; Huazhong University of Science & Technology;
   Huazhong University of Science & Technology; Huazhong University of
   Science & Technology
RP Sun, R; Zhang, DX (corresponding author), Huazhong Univ Sci & Technol, Puai Hosp, Tongji Med Coll, Wuhan 430033, Hubei, Peoples R China.; Zhang, DX (corresponding author), Huazhong Univ Sci & Technol, Wuhan Hosp 4, Dept Clin Lab, 473 HanZheng St, Wuhan 430033, Hubei, Peoples R China.; Sun, R (corresponding author), Huazhong Univ Sci & Technol, Wuhan Hosp 4, Dept Oncol, 473 HanZheng St, Wuhan 430033, Hubei, Peoples R China.
EM sunruiwan135@163.com; biozdx@163.com
RI ZHOU, YUE/IZE-6277-2023
FU National Natural Science Foundation of China [81701469, 81502461,
   81671480]; Natural Science Foundation of Hubei Province [2015CFB179];
   Young and Mid-Aged Key Medical Personnel Training Project of Wuhan City
   [2016-59]; Young Key Talent Project of Wuhan Fourth Hospital; Huazhong
   University of Science and Technology "Double Top" Construction Project
   of International Cooperation [540-5001540013]
FX This work was supported by the National Natural Science Foundation of
   China [grant numbers 81701469, 81502461, 81671480]; the Natural Science
   Foundation of Hubei Province [grant number 2015CFB179]; the Young and
   Mid-Aged Key Medical Personnel Training Project of Wuhan City [grant
   number 2016-59]; Young Key Talent Project of Wuhan Fourth Hospital; and
   the Huazhong University of Science and Technology "Double Top"
   Construction Project of International Cooperation (grant number
   540-5001540013).
CR Chen Y, 2010, MOL CANCER THER, V9, P2164, DOI 10.1158/1535-7163.MCT-10-0173
   Flower R, 2003, BRIT MED J, V327, P572, DOI 10.1136/bmj.327.7415.572
   Goh J, 2003, GASTROENTEROLOGY, V124, P1043, DOI 10.1053/gast.2003.50154
   Gregory AD, 2011, CANCER RES, V71, P2411, DOI 10.1158/0008-5472.CAN-10-2583
   Grivennikov SI, 2010, CELL, V140, P883, DOI 10.1016/j.cell.2010.01.025
   Hao H, 2011, CANCER LETT, V309, P85, DOI 10.1016/j.canlet.2011.05.020
   Janakiram NB, 2011, CANCER METAST REV, V30, P507, DOI 10.1007/s10555-011-9311-2
   Janakiram NB, 2009, CURR MOL MED, V9, P565, DOI 10.2174/156652409788488748
   Karin M, 2002, NAT REV CANCER, V2, P301, DOI 10.1038/nrc780
   Li Y, 2011, ONCOGENE, V30, P3887, DOI 10.1038/onc.2011.112
   Melstrom LG, 2008, CLIN CANCER RES, V14, P6525, DOI 10.1158/1078-0432.CCR-07-4631
   Rao HL, 2012, PLOS ONE, V7, DOI 10.1371/journal.pone.0030806
   RIESCO A, 1970, CANCER, V25, P135, DOI 10.1002/1097-0142(197001)25:1<135::AID-CNCR2820250120>3.0.CO;2-9
   Roberts PJ, 2007, ONCOGENE, V26, P3291, DOI 10.1038/sj.onc.1210422
   Serhan CN, 2008, NAT REV IMMUNOL, V8, P349, DOI 10.1038/nri2294
   Soberman RJ, 2003, J CLIN INVEST, V111, P1107, DOI 10.1172/JCI200318338
   Solinas G, 2009, J LEUKOCYTE BIOL, V86, P1065, DOI 10.1189/jlb.0609385
   Tan W, 2007, CARCINOGENESIS, V28, P1197, DOI 10.1093/carcin/bgl242
   Terzic J, 2010, GASTROENTEROLOGY, V138, P2101, DOI 10.1053/j.gastro.2010.01.058
   Wagner EF, 2009, NAT REV CANCER, V9, P537, DOI 10.1038/nrc2694
   Wong BCY, 2001, CARCINOGENESIS, V22, P1349, DOI 10.1093/carcin/22.9.1349
   Yang J, 2008, DEV CELL, V14, P818, DOI 10.1016/j.devcel.2008.05.009
   Ye YN, 2005, CARCINOGENESIS, V26, P827, DOI 10.1093/carcin/bgi012
   Zeng QH, 2005, CANCER CELL, V8, P13, DOI 10.1016/j.ccr.2005.06.004
   Zhang BA, 2010, J IMMUNOL, V185, P7199, DOI 10.4049/jimmunol.1001876
   Zhang DX, 2014, BIOL REPROD, V90, DOI 10.1095/biolreprod.113.116384
NR 26
TC 14
Z9 14
U1 1
U2 9
PU IVYSPRING INT PUBL
PI LAKE HAVEN
PA PO BOX 4546, LAKE HAVEN, NSW 2263, AUSTRALIA
SN 1837-9664
J9 J CANCER
JI J. Cancer
PY 2019
VL 10
IS 19
BP 4719
EP 4730
DI 10.7150/jca.32456
PG 12
WC Oncology
WE Science Citation Index Expanded (SCI-EXPANDED)
SC Oncology
GA IV2MJ
UT WOS:000484111000030
PM 31528237
OA Green Published, gold
DA 2023-11-09
ER

PT J
AU Buhrmann, C
   Yazdi, M
   Popper, B
   Shayan, P
   Goel, A
   Aggarwal, BB
   Shakibaei, M
AF Buhrmann, Constanze
   Yazdi, Mina
   Popper, Bastian
   Shayan, Parviz
   Goel, Ajay
   Aggarwal, Bharat B.
   Shakibaei, Mehdi
TI Resveratrol Chemosensitizes TNF-β-Induced Survival of 5-FU-Treated
   Colorectal Cancer Cells
SO NUTRIENTS
LA English
DT Article
DE resveratrol; colorectal cancer; cancer stem cells; TNF- beta;
   5-fluorouracil; alginate culture
ID FACTOR-KAPPA-B; TUMOR-NECROSIS-FACTOR; TO-MESENCHYMAL TRANSITION;
   E-CADHERIN EXPRESSION; STEM-LIKE CELLS; IN-VITRO; COLON; INFLAMMATION;
   MICROENVIRONMENT; LYMPHOTOXIN
AB Objective: Resveratrol, a safe and multitargeted natural agent, has been linked with inhibition of survival and invasion of tumor cells. Tumor Necrosis Factor-beta (TNF-beta) (Lymphotoxin alpha) is known as an inflammatory cytokine, however, the underlying mechanisms for its pro-carcinogenic effects and whether resveratrol can suppress these effects in the tumor microenvironment are poorly understood. Methods: We investigated whether resveratrol modulates the effects of 5-Fluorouracil (5-FU) and TNF-beta on the malignant potential of human colorectal cancer (CRC) cells (HCT116) and their corresponding isogenic 5-FU-chemoresistant derived clones (HCT116R) in 3D-alginate tumor microenvironment. Results: CRC cells cultured in alginate were able to migrate from alginate and the numbers of migrated cells were significantly increased in the presence of TNF-beta, similar to TNF-beta, and dramatically decreased by resveratrol. We found that TNF-beta promoted chemoresistance in CRC cells to 5-FU compared to control cultures and resveratrol chemosensitizes TNF-beta-induced increased capacity for survival and invasion of HCT116 and HCT116R cells to 5-FU. Furthermore, TNF-beta induced a more pronounced cancer stem cell-like (CSC) phenotype (CD133, CD44, ALDH1) and resveratrol suppressed formation of CSC cells in two different CRC cells and this was accompanied with a significant increase in apoptosis (caspase-3). It is noteworthy that resveratrol strongly suppressed TNF-beta-induced activation of tumor-promoting factors (NF-kappa B, MMP-9, CXCR4) and epithelial-to-mesenchymal-transition-factors (increased vimentin and slug, decreased E-cadherin) in CRC cells. Conclusion: Our results clearly demonstrate for the first time that resveratrol modulates the TNF-beta signaling pathway, induces apoptosis, suppresses NF-kappa B activation, epithelial-to-mesenchymal-transition (EMT), CSCs formation and chemosensitizes CRC cells to 5-FU in a tumor microenvironment.
C1 [Buhrmann, Constanze; Yazdi, Mina; Shakibaei, Mehdi] Ludwig Maximilian Univ Munich, Inst Anat, Musculoskeletal Res Grp & Tumour Biol, Chair Vegetat Anat,Fac Med, Pettenkoferstr 11, D-80336 Munich, Germany.
   [Popper, Bastian] Ludwig Maximilian Univ Munich, Biomed Ctr, Core Facil Anim Models, D-82152 Martinsried, Germany.
   [Shayan, Parviz] Univ Tehran, Dept Parasitol, Fac Vet Med, Tehran 141556453, Iran.
   [Goel, Ajay] Baylor Univ, Med Ctr, Ctr Gastrointestinal Res, Dallas, TX 75246 USA.
   [Goel, Ajay] Baylor Univ, Med Ctr, Ctr Translat Genom & Oncol, Baylor Scott & White Res Inst, Dallas, TX 75246 USA.
   [Goel, Ajay] Baylor Univ, Med Ctr, Charles A Sammons Canc Ctr, Dallas, TX 75246 USA.
   [Aggarwal, Bharat B.] Antiinflammat Res Inst, San Diego, CA 92126 USA.
C3 University of Munich; University of Munich; University of Tehran; Baylor
   University Medical Center; Baylor University; Baylor University; Baylor
   Health Care System; Baylor University Medical Center; Baylor University
   Medical Center; Baylor University
RP Shakibaei, M (corresponding author), Ludwig Maximilian Univ Munich, Inst Anat, Musculoskeletal Res Grp & Tumour Biol, Chair Vegetat Anat,Fac Med, Pettenkoferstr 11, D-80336 Munich, Germany.
EM constanze.buhrmann@med.uni-muenchen.de; mina.yazdi@alumni.ut.ac.ir;
   bastian.popper@med.uni-muenchen.de; pshayan@ut.ac.ir;
   Ajay.Goel@BSWHealth.org; bbaggarwal@gmail.com;
   mehdi.shakibaei@med.uni-muenchen.de
RI Shakibaei, Prof. Dr. Mehdi/AAA-7004-2020
OI Shakibaei, Prof. Dr. Mehdi/0000-0002-6304-7506; Popper,
   Bastian/0000-0003-1517-695X; Buhrmann, Constanze/0000-0002-0786-0463
CR Aggarwal BB, 2006, BIOCHEM PHARMACOL, V71, P1397, DOI 10.1016/j.bcp.2006.02.009
   Aggarwal BB, 2004, CANCER CELL, V6, P203, DOI 10.1016/j.ccr.2004.09.003
   Aggarwal BB, 2004, ANTICANCER RES, V24, P2783
   Aggarwal BB, 2006, BIOCHEM PHARMACOL, V72, P1605, DOI 10.1016/j.bcp.2006.06.029
   Aggarwal BB, 2009, CURR OPIN PHARMACOL, V9, P351, DOI 10.1016/j.coph.2009.06.020
   Aires V, 2013, MOL NUTR FOOD RES, V57, P1170, DOI 10.1002/mnfr.201200766
   Albini A, 2011, CURR PHARM BIOTECHNO, V12, P171, DOI 10.2174/138920111794295756
   Balkwill F, 2002, CYTOKINE GROWTH F R, V13, P135, DOI 10.1016/S1359-6101(01)00020-X
   Balkwill F, 2005, CANCER CELL, V7, P211, DOI 10.1016/j.ccr.2005.02.013
   Balkwill F, 2010, CLIN PHARMACOL THER, V87, P401, DOI 10.1038/clpt.2009.312
   Balkwill F, 2001, LANCET, V357, P539, DOI 10.1016/S0140-6736(00)04046-0
   Balkwill F, 2009, NAT REV CANCER, V9, P361, DOI 10.1038/nrc2628
   Bansal N, 2009, CURR PHARM BIOTECHNO, V10, P192, DOI 10.2174/138920109787315015
   Bharti AC, 2002, ANN NY ACAD SCI, V973, P392, DOI 10.1111/j.1749-6632.2002.tb04671.x
   Bolós V, 2003, J CELL SCI, V116, P499, DOI 10.1242/jcs.00224
   Boman BM, 2008, J CLIN ONCOL, V26, P2795, DOI 10.1200/JCO.2008.17.7436
   Bonnet D, 1997, NAT MED, V3, P730, DOI 10.1038/nm0797-730
   Bonnomet A, 2012, ONCOGENE, V31, P3741, DOI 10.1038/onc.2011.540
   Boral Debasish, 2012, Front Biosci (Elite Ed), V4, P2502
   BRINGMAN TS, 1987, HYBRIDOMA, V6, P489, DOI 10.1089/hyb.1987.6.489
   Buhrmann C, 2017, NUTRIENTS, V9, DOI 10.3390/nu9101073
   Buhrmann C, 2016, NUTRIENTS, V8, DOI 10.3390/nu8030145
   Buhrmann C, 2015, BIOCHEM PHARMACOL, V98, P51, DOI 10.1016/j.bcp.2015.08.105
   Buhrmann C, 2014, PLOS ONE, V9, DOI 10.1371/journal.pone.0107514
   Cal C., 2003, Current Medicinal Chemistry - Anti-Cancer Agents, V3, P77, DOI 10.2174/1568011033353443
   Chan JY, 2008, CANCER BIOL THER, V7, P1305, DOI 10.4161/cbt.7.8.6302
   Chen LF, 2002, EMBO J, V21, P6539, DOI 10.1093/emboj/cdf660
   Chu P, 2009, INT J CANCER, V124, P1312, DOI 10.1002/ijc.24061
   Cupedo T, 2005, J IMMUNOL, V174, P21, DOI 10.4049/jimmunol.174.1.21
   Dalerba P, 2007, P NATL ACAD SCI USA, V104, P10158, DOI 10.1073/pnas.0703478104
   Dalerba P, 2007, CELL STEM CELL, V1, P241, DOI 10.1016/j.stem.2007.08.012
   Daniel O, 1999, ENVIRON HEALTH PERSP, V107, P109, DOI 10.2307/3434477
   De Carlo F, 2013, PLOS ONE, V8, DOI 10.1371/journal.pone.0069760
   Dean M, 2005, NAT REV CANCER, V5, P275, DOI 10.1038/nrc1590
   Dejardin E, 2002, IMMUNITY, V17, P525, DOI 10.1016/S1074-7613(02)00423-5
   Dick JE, 2008, BLOOD, V112, P4793, DOI 10.1182/blood-2008-08-077941
   DIMANCHEBOITREL MT, 1994, INT J CANCER, V56, P512, DOI 10.1002/ijc.2910560410
   Etemadi N, 2013, FEBS J, V280, P5283, DOI 10.1111/febs.12419
   Gout S, 2008, CANCER MICROENVIRON, V1, P69, DOI 10.1007/s12307-008-0007-2
   Gunasinghe NPAD, 2012, CANCER METAST REV, V31, P469, DOI 10.1007/s10555-012-9377-5
   Gupta SC, 2010, CANCER METAST REV, V29, P405, DOI 10.1007/s10555-010-9235-2
   Hanahan D, 2012, CANCER CELL, V21, P309, DOI 10.1016/j.ccr.2012.02.022
   Iqbal A, 2017, SURG ONCOL CLIN N AM, V26, P689, DOI 10.1016/j.soc.2017.05.008
   Jemal A, 2011, CA-CANCER J CLIN, V61, P134, DOI [10.3322/caac.20115, 10.3322/caac.20107, 10.3322/caac.21492]
   Jiao ZY, 2016, CURR STEM CELL RES T, V11, P440, DOI 10.2174/1574888X11666160201115840
   Jordan CT, 2006, NEW ENGL J MED, V355, P1253, DOI 10.1056/NEJMra061808
   Karin M, 2005, NAT REV IMMUNOL, V5, P749, DOI 10.1038/nri1703
   Karin M, 2006, NATURE, V441, P431, DOI 10.1038/nature04870
   Khanna D, 2007, CURR OPIN PHARMACOL, V7, P344, DOI 10.1016/j.coph.2007.03.002
   Knight CM, 2011, DIABETES, V60, P2691, DOI 10.2337/db10-0987
   Kreso A, 2014, CELL STEM CELL, V14, P275, DOI 10.1016/j.stem.2014.02.006
   Kumar A, 2004, J MOL MED, V82, P434, DOI 10.1007/s00109-004-0555-y
   Kunnumakkara AB, 2018, J TRANSL MED, V16, DOI 10.1186/s12967-018-1381-2
   Lau TS, 2014, J PATHOL, V232, P43, DOI 10.1002/path.4258
   Liotta LA, 2001, NATURE, V411, P375, DOI 10.1038/35077241
   Lu HT, 2006, MOL CANCER RES, V4, P221, DOI 10.1158/1541-7786.MCR-05-0261
   Milne JC, 2007, NATURE, V450, P712, DOI 10.1038/nature06261
   Mine N, 2017, ONCOTARGET, V8, P64015, DOI 10.18632/oncotarget.19292
   Müller JR, 2003, J BIOL CHEM, V278, P12006, DOI 10.1074/jbc.M210768200
   Munro MJ, 2018, J CLIN PATHOL, V71, P110, DOI 10.1136/jclinpath-2017-204739
   Oliver AJ, 2018, FRONT IMMUNOL, V9, DOI 10.3389/fimmu.2018.00070
   Ouyang GL, 2010, CELL MOL LIFE SCI, V67, P2605, DOI 10.1007/s00018-010-0338-2
   Pin AL, 2011, CANCER MICROENVIRON, V4, P127, DOI 10.1007/s12307-011-0070-y
   Polyak K, 2009, NAT REV CANCER, V9, P265, DOI 10.1038/nrc2620
   Porta C, 2009, IMMUNOBIOLOGY, V214, P761, DOI 10.1016/j.imbio.2009.06.014
   Powell DW, 1999, AM J PHYSIOL-CELL PH, V277, pC183, DOI 10.1152/ajpcell.1999.277.2.C183
   Rakoff-Nahoum Seth, 2006, Yale J Biol Med, V79, P123
   Raposo TP, 2015, VET J, V205, P161, DOI 10.1016/j.tvjl.2015.04.015
   Ricci-Vitiani L, 2009, J MOL MED, V87, P1097, DOI 10.1007/s00109-009-0518-4
   Schiavoni G, 2013, FRONT ONCOL, V3, DOI 10.3389/fonc.2013.00090
   Schneider K, 2004, IMMUNOL REV, V202, P49, DOI 10.1111/j.0105-2896.2004.00206.x
   Sethi G, 2008, FRONT BIOSCI-LANDMRK, V13, P5094, DOI 10.2741/3066
   Sha A, 2018, J ONCOL PHARM PRACT, V24, P501, DOI 10.1177/1078155217718381
   Shakibaei M, 1999, BIOCHEM J, V342, P615, DOI 10.1042/0264-6021:3420615
   Shakibaei M, 2009, MOL NUTR FOOD RES, V53, P115, DOI 10.1002/mnfr.200800148
   Shakibaei M, 2015, BMC CANCER, V15, DOI 10.1186/s12885-015-1291-0
   Siegel RL, 2017, CA-CANCER J CLIN, V67, P177, DOI 10.3322/caac.21395
   Sounni NE, 2013, CLIN CHEM, V59, P85, DOI 10.1373/clinchem.2012.185363
   Temraz S, 2013, INT J MOL SCI, V14, P17279, DOI 10.3390/ijms140917279
   Thiery JP, 2002, NAT REV CANCER, V2, P442, DOI 10.1038/nrc822
   Tlsty TD, 2001, SEMIN CANCER BIOL, V11, P97, DOI 10.1006/scbi.2000.0361
   Todaro M, 2007, CELL STEM CELL, V1, P389, DOI 10.1016/j.stem.2007.08.001
   Todaro M, 2010, GASTROENTEROLOGY, V138, P2151, DOI 10.1053/j.gastro.2009.12.063
   Toden S, 2016, ONCOTARGET, V7, P16158, DOI 10.18632/oncotarget.7567
   Toden S, 2015, CARCINOGENESIS, V36, P355, DOI 10.1093/carcin/bgv006
   Ulrich S, 2006, CANCER RES, V66, P7348, DOI 10.1158/0008-5472.CAN-05-2777
   Vermeulen L, 2010, NAT CELL BIOL, V12, P468, DOI 10.1038/ncb2048
   Wu SL, 2004, WORLD J GASTROENTERO, V10, P3048
   Yu YJ, 2009, TRANSL ONCOL, V2, P321, DOI 10.1593/tlo.09193
NR 89
TC 72
Z9 75
U1 1
U2 8
PU MDPI
PI BASEL
PA ST ALBAN-ANLAGE 66, CH-4052 BASEL, SWITZERLAND
EI 2072-6643
J9 NUTRIENTS
JI Nutrients
PD JUL
PY 2018
VL 10
IS 7
AR 888
DI 10.3390/nu10070888
PG 19
WC Nutrition & Dietetics
WE Science Citation Index Expanded (SCI-EXPANDED)
SC Nutrition & Dietetics
GA GX2JK
UT WOS:000447544900091
PM 30002278
OA Green Published, Green Submitted, gold
DA 2023-11-09
ER

PT J
AU Ke, ZL
   Wang, CH
   Wu, T
   Wang, WH
   Yang, Y
   Dai, Y
AF Ke, Ziliang
   Wang, Chaohui
   Wu, Ting
   Wang, Weihong
   Yang, Yong
   Dai, Yun
TI PAR2 deficiency enhances myeloid cell-mediated immunosuppression and
   promotes colitis-associated tumorigenesis
SO CANCER LETTERS
LA English
DT Article
DE Colorectal cancer; Tumor microenvironment; MDSCs; STAT3
ID PROTEASE-ACTIVATED RECEPTOR-2; HUMAN COLORECTAL-CANCER; COLON-CANCER;
   TUMOR PROGRESSION; SUPPRESSOR-CELLS; INFLAMMATION; EXPRESSION; STAT3;
   SURVIVAL; TRYPSIN
AB Protease-activated receptor 2 (PAR2) is a member of G-protein coupled receptors, which is widely expressed in intestinal epithelium and immune cells and plays critical roles in intestinal homeostasis. Activation of PAR2 has been implicated in inflammatory process and carcinogenesis. However, it remains unclear whether and how endogenous PAR2 affects colorectal tumorigenesis. Here, we found that PAR2 expression was enhanced in patients with inflammatory bowel disease and colorectal cancer. Intriguingly, PAR2 deficiency significantly aggravated colitis and promoted tumor development in AOM/DSS model. This finding was accompanied with upregulated pro-inflammatory factors IL-6, TNF alpha, COX2 and NOS2 in tumors of Par2(-/-) mice. Moreover, PAR2 deficiency reshaped the tumor microenvironment through accumulation of tumor-promoting myeloid cells including tumor-associated macrophages and myeloid-derived suppressor cells (MDSCs) and reduction of anti-tumor T cells, which established an immunosuppressive microenvironment and facilitated tumor progression. Mechanistically, absence of PAR2 in MDSCs directly enhanced their immunosuppressive activity by promoting STAT3-mediated reactive oxygen species production. Our study reveals an unrecognized role of PAR2 in limiting colorectal carcinogenesis by regulating the tumor microenvironment. Specifically targeting PAR2 may be a potential alternative for colorectal cancer immunotherapy.
C1 [Ke, Ziliang; Wang, Chaohui; Wu, Ting; Wang, Weihong; Dai, Yun] Peking Univ, Dept Gastroenterol, Hosp 1, 8 Xishiku St, Beijing 100034, Peoples R China.
   [Yang, Yong] Peking Univ, Dept Dermatol, Hosp 1, Beijing Key Lab Mol Diag Dermatoses, Beijing, Peoples R China.
C3 Peking University; Peking University
RP Dai, Y (corresponding author), Peking Univ, Dept Gastroenterol, Hosp 1, 8 Xishiku St, Beijing 100034, Peoples R China.
EM daiyun@bjmu.edu.cn
RI Liu, Yixuan/JFJ-2820-2023; He, Chen/JLM-5059-2023
FU National Natural Science Foundation of China (NSFC) [81472267,
   81072019]; China National Funds for Distinguished Young Scientists
   [81425020]; NSFC [81271744]; Natural Science Foundation of Beijing
   Municipality [7182165]
FX This work was supported by the National Natural Science Foundation of
   China (NSFC #81472267 and #81072019) to Y. D. Y. Y. was supported by the
   China National Funds for Distinguished Young Scientists (#81425020) and
   NSFC #81271744. W. W. was supported by the Natural Science Foundation of
   Beijing Municipality (#7182165).
CR Bollrath J, 2009, CANCER CELL, V15, P91, DOI 10.1016/j.ccr.2009.01.002
   Bronte V, 2016, NAT COMMUN, V7, DOI 10.1038/ncomms12150
   Cai WS, 2014, ARCH BIOCHEM BIOPHYS, V555, P28, DOI 10.1016/j.abb.2014.05.021
   Caruso R, 2006, AM J PATHOL, V169, P268, DOI 10.2353/ajpath.2006.050841
   Cenac N, 2002, AM J PATHOL, V161, P1903, DOI 10.1016/S0002-9440(10)64466-5
   Chang JH, 2010, DIS COLON RECTUM, V53, P1202, DOI 10.1007/DCR.0b013e3181d536f6
   Cheng PY, 2008, J EXP MED, V205, P2235, DOI 10.1084/jem.20080132
   Colognato R, 2003, BLOOD, V102, P2645, DOI 10.1182/blood-2002-08-2497
   Condamine T, 2011, TRENDS IMMUNOL, V32, P19, DOI 10.1016/j.it.2010.10.002
   Corzo CA, 2009, J IMMUNOL, V182, P5693, DOI 10.4049/jimmunol.0900092
   Csernok E, 2006, BLOOD, V107, P4440, DOI 10.1182/blood-2005-05-1875
   D'Andrea MR, 1998, J HISTOCHEM CYTOCHEM, V46, P157
   Dai Y, 2014, MOL CANCER THER, V13, P1206, DOI 10.1158/1535-7163.MCT-13-0378
   Darmoul D, 2004, J BIOL CHEM, V279, P20927, DOI 10.1074/jbc.M401430200
   Eaden JA, 2001, GUT, V48, P526, DOI 10.1136/gut.48.4.526
   Fiorucci S, 2001, P NATL ACAD SCI USA, V98, P13936, DOI 10.1073/pnas.241377298
   Fridman WH, 2012, NAT REV CANCER, V12, P298, DOI 10.1038/nrc3245
   Gabrilovich DI, 2012, NAT REV IMMUNOL, V12, P253, DOI 10.1038/nri3175
   Gabrilovich DI, 2009, NAT REV IMMUNOL, V9, P162, DOI 10.1038/nri2506
   Gallina G, 2006, J CLIN INVEST, V116, P2777, DOI 10.1172/JCI28828
   Greten FR, 2019, IMMUNITY, V51, P27, DOI 10.1016/j.immuni.2019.06.025
   Grivennikov S, 2009, CANCER CELL, V15, P103, DOI 10.1016/j.ccr.2009.01.001
   He LM, 2018, CELL DEATH DIS, V9, DOI 10.1038/s41419-018-0995-x
   Hyun E, 2008, GUT, V57, P1222, DOI 10.1136/gut.2008.150722
   Jemal A, 2011, CA-CANCER J CLIN, V61, P134, DOI [10.3322/caac.20115, 10.3322/caac.20107, 10.3322/caac.21492]
   Kaufmann R, 1998, INT J PANCREATOL, V24, P97
   Kortylewski M, 2005, NAT MED, V11, P1314, DOI 10.1038/nm1325
   Kularathna PK, 2014, INT J BIOCHEM CELL B, V57, P149, DOI 10.1016/j.biocel.2014.10.026
   Malfettone A, 2013, J CELL MOL MED, V17, P1025, DOI 10.1111/jcmm.12073
   Marigo I, 2010, IMMUNITY, V32, P790, DOI 10.1016/j.immuni.2010.05.010
   Neurath MF, 2014, NAT REV IMMUNOL, V14, P329, DOI 10.1038/nri3661
   Nishibori M, 2005, J PHARMACOL SCI, V97, P25, DOI 10.1254/jphs.FMJ04005X5
   Okamoto T, 2001, J NEURAL TRANSM, V108, P125, DOI 10.1007/s007020170083
   Olejar T, 2014, ANTICANCER RES, V34, P3511
   Rattenholl A, 2007, J INVEST DERMATOL, V127, P2245, DOI 10.1038/sj.jid.5700847
   Shalapour S, 2015, J CLIN INVEST, V125, P3347, DOI 10.1172/JCI80007
   Speiser DE, 2016, NAT REV IMMUNOL, V16, P500, DOI 10.1038/nri.2016.80
   Terzic J, 2010, GASTROENTEROLOGY, V138, P2101, DOI 10.1053/j.gastro.2010.01.058
   Vergnolle N, 2005, GUT, V54, P867, DOI 10.1136/gut.2004.048876
   Weigmann B, 2007, NAT PROTOC, V2, P2307, DOI 10.1038/nprot.2007.315
   Wu T, 2018, ONCOIMMUNOLOGY, V7, DOI 10.1080/2162402X.2018.1498437
   Yamamoto H, 2003, J PATHOL, V199, P176, DOI 10.1002/path.1277
   Yamashita K, 2003, CANCER RES, V63, P6575
   Yu H, 2009, NAT REV CANCER, V9, P798, DOI 10.1038/nrc2734
   Zaki MH, 2011, CANCER CELL, V20, P649, DOI 10.1016/j.ccr.2011.10.022
   Zhang B, 2013, PLOS ONE, V8, DOI 10.1371/journal.pone.0057114
   Zhang HY, 2010, BLOOD, V116, P2462, DOI 10.1182/blood-2009-12-259630
NR 47
TC 15
Z9 16
U1 1
U2 16
PU ELSEVIER IRELAND LTD
PI CLARE
PA ELSEVIER HOUSE, BROOKVALE PLAZA, EAST PARK SHANNON, CO, CLARE, 00000,
   IRELAND
SN 0304-3835
EI 1872-7980
J9 CANCER LETT
JI Cancer Lett.
PY 2020
VL 469
BP 437
EP 446
DI 10.1016/j.canlet.2019.11.015
PG 10
WC Oncology
WE Science Citation Index Expanded (SCI-EXPANDED)
SC Oncology
GA JW8RT
UT WOS:000503314900041
PM 31733286
DA 2023-11-09
ER

PT J
AU Blessin, NC
   Abu-Hashem, R
   Mandelkow, T
   Li, WC
   Simon, R
   Hube-Magg, C
   Möller-Koop, C
   Witt, M
   Schmidt, A
   Büscheck, F
   Fraune, C
   Luebke, AM
   Möller, K
   Jacobsen, F
   Lutz, F
   Lennartz, M
   Steurer, S
   Sauter, G
   Höflmayer, D
   Tsourlakis, MC
   Hinsch, A
   Burandt, E
   Wilczak, W
   Minner, S
   Clauditz, TS
AF Blessin, Niclas C.
   Abu-Hashem, Raed
   Mandelkow, Tim
   Li, Wenchao
   Simon, Ronald
   Hube-Magg, Claudia
   Moeller-Koop, Christina
   Witt, Melanie
   Schmidt, Alice
   Buescheck, Franziska
   Fraune, Christoph
   Luebke, Andreas M.
   Moeller, Katharina
   Jacobsen, Frank
   Lutz, Florian
   Lennartz, Maximilian
   Steurer, Stefan
   Sauter, Guido
   Hoeflmayer, Doris
   Tsourlakis, Maria Christina
   Hinsch, Andrea
   Burandt, Eike
   Wilczak, Waldemar
   Minner, Sarah
   Clauditz, Till S.
TI Prevalence of proliferating CD8<SUP>+</SUP> cells in normal lymphatic
   tissues, inflammation and cancer
SO AGING-US
LA English
DT Article
DE tumor infiltrating lymphocytes; CD8+cytotoxic T cells; tumor
   microenvironment; lymphatic tissue; colorectal cancer
ID TUMOR-INFILTRATING LYMPHOCYTES; T-CELLS; PROGNOSTIC-FACTOR;
   CLINICAL-SIGNIFICANCE; COLORECTAL-CANCER; EXPRESSION; CARCINOMA; CD4(+);
   KI-67; LOCALIZATION
AB CD8(+) cytotoxic T-lymphocytes are essential components of the anti-tumor immunity. To better understand the expansion of CD8(+) T-cells we used multiplex fluorescence immunohistochemistry to study Ki67(+)CD8(+) cells in normal lymphoid tissues, selected inflammatory diseases and cancers in 41 large sections/ microenvironment tissue microarrays (TMAs) as well as 765 samples in a conventional TMA format. The evaluation of more than 20 different compartments of normal lymphoid tissues revealed that the percentage of proliferating (ki67(+)) CD8(+) cells did commonly not exceed 3%. In inflammations, the percentage of Ki67(+)CD8(+) cells was more variable and higher compared to normal tissues. In cancers, the percentage of Ki67(+)CD8(+) cells was higher in the tumor center than at the invasive margin. In the tumor center of 765 colorectal cancers, the density of Ki67(+)CD8(+) cells and the percentage of proliferating CD8+ cytotoxic T-cells was significantly associated with microsatellite instability (p<0.0001), pT (p<0.0002) and pN category (p<0.0098). In summary, these data show that the percentage of Ki67(+)CD8(+) cells is usually at a baseline proliferation rate below 3% in healthy secondary lymphoid organs. This rate is often markedly higher in inflammatory and neoplastic diseases compared to normal tissues. The striking link with unfavorable tumor features in colorectal cancer suggest a potential clinical utility of assessing the percentage of Ki67(+)CD8(+) cells to predict patients outcome.
C1 [Blessin, Niclas C.; Abu-Hashem, Raed; Mandelkow, Tim; Li, Wenchao; Simon, Ronald; Hube-Magg, Claudia; Moeller-Koop, Christina; Witt, Melanie; Schmidt, Alice; Buescheck, Franziska; Fraune, Christoph; Luebke, Andreas M.; Moeller, Katharina; Jacobsen, Frank; Lutz, Florian; Lennartz, Maximilian; Steurer, Stefan; Sauter, Guido; Hoeflmayer, Doris; Tsourlakis, Maria Christina; Hinsch, Andrea; Burandt, Eike; Wilczak, Waldemar; Minner, Sarah; Clauditz, Till S.] Univ Med Ctr Hamburg Eppendorf, Inst Pathol, D-20246 Hamburg, Germany.
C3 University of Hamburg; University Medical Center Hamburg-Eppendorf
RP Simon, R (corresponding author), Univ Med Ctr Hamburg Eppendorf, Inst Pathol, D-20246 Hamburg, Germany.
EM r.simon@uke.de
RI Mandelkow, Tim/HMP-7501-2023; Lennartz, Maximilian/HIR-5332-2022
OI Lennartz, Maximilian/0000-0002-1572-8200; Blessin, Niclas
   Christian/0000-0001-8043-3081
CR Beatty GL, 2015, CLIN CANCER RES, V21, P687, DOI 10.1158/1078-0432.CCR-14-1860
   Ben-Sasson SZ, 2013, J EXP MED, V210, P491, DOI 10.1084/jem.20122006
   Blessin NC, 2020, CELL ONCOL, V43, P421, DOI 10.1007/s13402-020-00496-7
   Blessin NC, 2019, DIS MARKERS, V2019, DOI 10.1155/2019/5160565
   Boschetti G, 2016, J CROHNS COLITIS, V10, P338, DOI 10.1093/ecco-jcc/jjv211
   Chen DS, 2017, NATURE, V541, P321, DOI 10.1038/nature21349
   Chiba T, 2004, BRIT J CANCER, V91, P1711, DOI 10.1038/sj.bjc.6602201
   Cox MA, 2013, VIROLOGY, V435, P157, DOI 10.1016/j.virol.2012.09.012
   Deguchi M, 2001, ARCH DERMATOL RES, V293, P442, DOI 10.1007/s004030100255
   Funderburg NT, 2013, IMMUNOLOGY, V140, P87, DOI 10.1111/imm.12114
   Galon J, 2006, SCIENCE, V313, P1960, DOI 10.1126/science.1129139
   Galon J, 2019, NAT REV DRUG DISCOV, V18, P197, DOI 10.1038/s41573-018-0007-y
   Galon J, 2012, J TRANSL MED, V10, DOI 10.1186/1479-5876-10-1
   Gartrell RD, 2018, CANCER IMMUNOL RES, V6, P481, DOI 10.1158/2326-6066.CIR-17-0360
   GERDES J, 1983, INT J CANCER, V31, P13, DOI 10.1002/ijc.2910310104
   GILLITZER R, 1990, J IMMUNOL, V144, P66
   Golby SJC, 2002, CLIN EXP IMMUNOL, V127, P85, DOI 10.1046/j.1365-2249.2002.01730.x
   Halle S, 2016, IMMUNITY, V44, P233, DOI 10.1016/j.immuni.2016.01.010
   Kanavaros P, 2001, HISTOL HISTOPATHOL, V16, P1005, DOI 10.14670/HH-16.1005
   Kumawat AK, 2013, BIOMED RES INT, V2013, DOI 10.1155/2013/408638
   Kumawat AK, 2013, J CROHNS COLITIS, V7, P694, DOI [10.1016/j.crohns.2013.04.019, 10.1016/j.crohns.2012.08.014]
   Kunimasa K, 2018, INVEST NEW DRUG, V36, P1138, DOI 10.1007/s10637-018-0628-3
   LANE HC, 1985, NEW ENGL J MED, V313, P79, DOI 10.1056/NEJM198507113130204
   Lempicki RA, 2000, P NATL ACAD SCI USA, V97, P13778, DOI 10.1073/pnas.250472097
   Li W, 2018, BMC CANCER, V18, DOI 10.1186/s12885-018-5111-1
   Naito Y, 1998, CANCER RES, V58, P3491
   Nakano O, 2001, CANCER RES, V61, P5132
   Orendi JM, 1998, J INFECT DIS, V178, P1279, DOI 10.1086/314451
   Oshima CTF, 2005, NEOPLASMA, V52, P420
   Petrowsky H, 2001, EUR J SURG ONCOL, V27, P80, DOI 10.1053/ejso.2000.1029
   Prall F, 2004, HUM PATHOL, V35, P808, DOI 10.1016/j.humpath.2004.01.022
   R Core Team, 2023, R LANG ENV STAT COMP
   Robert C, 2020, NAT COMMUN, V11, DOI 10.1038/s41467-020-17670-y
   Saleh H A, 1999, Pathol Oncol Res, V5, P273, DOI 10.1053/paor.1999.0231
   Simoni Y, 2018, NATURE, V557, P575, DOI 10.1038/s41586-018-0130-2
   Soares A, 2010, J IMMUNOL METHODS, V362, P43, DOI 10.1016/j.jim.2010.08.007
   Stanton SE, 2016, J IMMUNOTHER CANCER, V4, DOI 10.1186/s40425-016-0165-6
   Tippmann S, 2015, NATURE, V517, P109, DOI 10.1038/517109a
   Tumeh PC, 2014, NATURE, V515, P568, DOI 10.1038/nature13954
   Usó M, 2016, ONCOTARGET, V7, P52849, DOI 10.18632/oncotarget.10811
   Valera V, 2005, BRIT J SURG, V92, P1002, DOI 10.1002/bjs.4858
   Vibert J, 2017, PLOS COMPUT BIOL, V13, DOI 10.1371/journal.pcbi.1005417
   Wilson EB, 2013, IMMUNITY, V38, P5, DOI 10.1016/j.immuni.2013.01.001
   Yao W, 2017, SCI REP-UK, V7, DOI 10.1038/s41598-017-08128-1
   Zhang N, 2011, IMMUNITY, V35, P161, DOI 10.1016/j.immuni.2011.07.010
NR 45
TC 2
Z9 2
U1 0
U2 1
PU IMPACT JOURNALS LLC
PI ORCHARD PARK
PA 6666 E QUAKER ST, STE 1, ORCHARD PARK, NY 14127 USA
SN 1945-4589
J9 AGING-US
JI Aging-US
PD JUN 15
PY 2021
VL 13
IS 11
BP 14590
EP 14603
PG 14
WC Cell Biology; Geriatrics & Gerontology
WE Science Citation Index Expanded (SCI-EXPANDED)
SC Cell Biology; Geriatrics & Gerontology
GA SU1XT
UT WOS:000662936100007
PM 34083496
OA gold, Green Published
DA 2023-11-09
ER

PT J
AU Jakubowska, K
   Kisielewski, W
   Kanczuga-Koda, L
   Koda, M
   Famulski, W
AF Jakubowska, Katarzyna
   Kisielewski, Wojciech
   Kanczuga-Koda, Luiza
   Koda, Mariusz
   Famulski, Waldemar
TI Stromal and intraepithelial tumor-infiltrating lymphocytes in colorectal
   carcinoma
SO ONCOLOGY LETTERS
LA English
DT Article
DE tumor-infiltrating lymphocytes; colorectal cancer; immune response
ID BREAST-CANCER; PROGNOSTIC-SIGNIFICANCE; T-LYMPHOCYTES; SURVIVAL; CELLS;
   METASTASIS; IMMUNOTHERAPY; INFLAMMATION; CHEMOTHERAPY; INDICATOR
AB The local mechanisms of antitumor immune defense determine the development and organization of the tumor microenvironment, and the composition and relative proportions of the inflammatory cell population affect the quality and characteristics of the immune response. The aim of the present study was to conduct a quantitative morphological evaluation of two types of tumor-infiltrating lymphocyte (TILs) populations, including those located in the stroma and intraepithelial cancer structures, in the invasive front and the center of the tumor in patients with colorectal cancer (CRC). The study included 160 patients with CRC who had undergone surgery. The tissue material was stained with hematoxylin and eosin, as used in routine histopathological diagnosis, and the two TIL populations were observed and counted with light microscopy. The relative extent of infiltration of stromal and intraepithelial TILs into the front and center of the primary tumors was similar. The extent of infiltration by stromal TILs was negatively correlated with the morphological features of tumor progression including the cancer infiltration of blood vessels (P=0.016), the invasion of lymph vessels (P=0.007), perineural invasion (P=0.036), lymph node involvement (P=0.047) and distant metastases (P=0.032). The infiltration by intraepithelial TILs was positively correlated with a desmoplastic reaction (P=0.002). Disease-free survival time was statistically shorter in patients without intraepithelial TILs in the center of the primary tumor mass (P=0.049; hazard ratio = 1.45). These results confirm that the infiltration of TILs into the invasive front and center of the tumor in patients with CRC serves an important role in the invasion and progression of the disease, and should be considered in routine histopathological examinations.
C1 [Jakubowska, Katarzyna; Kanczuga-Koda, Luiza; Famulski, Waldemar] Comprehens Canc Ctr, Dept Pathomorphol, 12 Ogrodowa St, PL-15027 Bialystok, Poland.
   [Kisielewski, Wojciech; Famulski, Waldemar] Med Univ Bialystok, Dept Med Pathomorphol, PL-15269 Bialystok, Poland.
   [Koda, Mariusz] Med Univ Bialystok, Dept Gen Pathomorphol, PL-15269 Bialystok, Poland.
C3 Medical University of Bialystok; Medical University of Bialystok
RP Jakubowska, K (corresponding author), Comprehens Canc Ctr, Dept Pathomorphol, 12 Ogrodowa St, PL-15027 Bialystok, Poland.
EM kathian@wp.pl
RI Kańczuga-Koda, Luiza/AAS-6481-2020; Kisielewski, Wojciech/U-2355-2018;
   Koda, Mariusz/T-5896-2018; Famulski, Waldemar/U-9818-2018
OI Kisielewski, Wojciech/0000-0003-1357-2000; Koda,
   Mariusz/0000-0002-1678-567X; Famulski, Waldemar/0000-0002-6579-912X
CR Adams S, 2014, J CLIN ONCOL, V32, P2959, DOI 10.1200/JCO.2013.55.0491
   BARSKY SH, 1987, CANCER RES, V47, P1663
   Dong ZY, 2016, TUMOR BIOL, V37, P4251, DOI 10.1007/s13277-016-4812-9
   Fanoni D, 2011, IMMUNOL LETT, V134, P157, DOI 10.1016/j.imlet.2010.09.022
   Frisch M, 2001, JAMA-J AM MED ASSOC, V285, P1736, DOI 10.1001/jama.285.13.1736
   Fu ZX, 2013, ACTA ONCOL, V52, P1760, DOI 10.3109/0284186X.2012.760847
   Galon J, 2006, SCIENCE, V313, P1960, DOI 10.1126/science.1129139
   Heppner BI, 2016, CLIN CANCER RES, V22, P5747, DOI 10.1158/1078-0432.CCR-15-2338
   Huh JW, 2012, ARCH SURG-CHICAGO, V147, P366, DOI 10.1001/archsurg.2012.35
   Huijbers A, 2013, ANN ONCOL, V24, P179, DOI 10.1093/annonc/mds246
   Ishizuka M, 2009, ANN SURG, V250, P268, DOI 10.1097/SLA.0b013e3181b16e24
   Jakobisiak M, 2007, IMMUNOLOGIA, P478
   Jass JR, 1996, HISTOPATHOLOGY, V28, P543, DOI 10.1046/j.1365-2559.1996.d01-467.x
   Klintrup K, 2005, EUR J CANCER, V41, P2645, DOI 10.1016/j.ejca.2005.07.017
   Lin Q, 2015, ONCOTARGETS THER, V8, P233, DOI 10.2147/OTT.S71414
   Loi S, 2014, ANN ONCOL, V25, P1544, DOI 10.1093/annonc/mdu112
   Loi S, 2013, J CLIN ONCOL, V31, P860, DOI 10.1200/JCO.2011.41.0902
   MORODOMI T, 1989, CANCER, V63, P539, DOI 10.1002/1097-0142(19890201)63:3<539::AID-CNCR2820630323>3.0.CO;2-S
   Ogino S, 2009, CLIN CANCER RES, V15, P6412, DOI 10.1158/1078-0432.CCR-09-1438
   OKEN MM, 1982, AM J CLIN ONCOL-CANC, V5, P649, DOI 10.1097/00000421-198212000-00014
   Pagès F, 2005, NEW ENGL J MED, V353, P2654, DOI 10.1056/NEJMoa051424
   Pages F, 2008, J LEUKOCYTE BIOL, V84, P981, DOI 10.1189/jlb.1107773
   Pardoll DM, 2012, NAT REV CANCER, V12, P252, DOI 10.1038/nrc3239
   Perez RO, 2007, J GASTROINTEST SURG, V11, P1534, DOI 10.1007/s11605-007-0287-8
   Pernot S, 2014, WORLD J GASTROENTERO, V20, P3738, DOI 10.3748/wjg.v20.i14.3738
   Prall F, 2004, HUM PATHOL, V35, P808, DOI 10.1016/j.humpath.2004.01.022
   Richards CH, 2012, BRIT J CANCER, V106, P2010, DOI 10.1038/bjc.2012.211
   Salgado R, 2015, ANN ONCOL, V26, P259, DOI 10.1093/annonc/mdu450
   Schweiger T, 2016, CLIN EXP METASTAS, V33, P727, DOI 10.1007/s10585-016-9813-y
   Seitz S, 2006, P NATL ACAD SCI USA, V103, P12057, DOI 10.1073/pnas.0604247103
   Shankaran V, 2001, NATURE, V410, P1107, DOI 10.1038/35074122
   Stumpf M, 2009, BRIT J CANCER, V101, P1513, DOI 10.1038/sj.bjc.6605274
   Taube JM, 2014, CLIN CANCER RES, V20, P5064, DOI 10.1158/1078-0432.CCR-13-3271
   Taylor RC, 2007, J CLIN ONCOL, V25, P869, DOI 10.1200/JCO.2006.08.9755
   Therasse P, 2000, J NATL CANCER I, V92, P205, DOI 10.1093/jnci/92.3.205
   Thomas NE, 2013, J CLIN ONCOL, V31, P4252, DOI 10.1200/JCO.2013.51.3002
   Thompson RH, 2004, P NATL ACAD SCI USA, V101, P17174, DOI 10.1073/pnas.0406351101
   Toh JWT, 2016, CLIN COLORECTAL CANC, V15, P285, DOI 10.1016/j.clcc.2016.07.007
   TURNBULL RB, 1967, ANN SURG, V166, P420
   Ueno H, 2004, GUT, V53, P581, DOI 10.1136/gut.2003.028365
   Väyrynen JP, 2014, INT J CANCER, V134, P2126, DOI 10.1002/ijc.28533
   Wagner P, 2008, ANN SURG ONCOL, V15, P2310, DOI 10.1245/s10434-008-9971-5
   Weedon D, 2005, PATHOLOGY GENETICS T
   Workel HH, 2016, EUR J CANCER, V60, P1, DOI 10.1016/j.ejca.2016.02.026
NR 44
TC 28
Z9 28
U1 0
U2 5
PU SPANDIDOS PUBL LTD
PI ATHENS
PA POB 18179, ATHENS, 116 10, GREECE
SN 1792-1074
EI 1792-1082
J9 ONCOL LETT
JI Oncol. Lett.
PD DEC
PY 2017
VL 14
IS 6
BP 6421
EP 6432
DI 10.3892/ol.2017.7013
PG 12
WC Oncology
WE Science Citation Index Expanded (SCI-EXPANDED)
SC Oncology
GA FP0LV
UT WOS:000417293400014
PM 29151905
OA Green Submitted, Green Published, gold
DA 2023-11-09
ER

PT J
AU Garagnani, P
   Pirazzini, C
   Franceschi, C
AF Garagnani, Paolo
   Pirazzini, Chiara
   Franceschi, Claudio
TI Colorectal Cancer Microenvironment: Among Nutrition, Gut Microbiota,
   Inflammation and Epigenetics
SO CURRENT PHARMACEUTICAL DESIGN
LA English
DT Article
DE Colorectal cancer; inflammation; aging; gut microbiota; epigenetic;
   nutrition
ID TUMOR-NECROSIS-FACTOR; MODERATE FOLATE-DEPLETION; GENOMIC DNA
   METHYLATION; NF-KAPPA-B; COLON-CANCER; DIETARY POLYPHENOLS;
   BREAST-CANCER; BETA-CATENIN; T-CELLS; EVOLUTIONARY PERSPECTIVE
AB Colorectal cancer (CRC) is a major health problem causing significant morbidity and mortality. During the last decade, results from different studies indicate that the pathogenetic mechanisms of CRC encompass tumour microenvironment, emphasizing a tight correlation with aging, inflammation, nutrition, gut microbiome composition and epigenetic modifications. Aging is one of the most important risk factors for the development of a wide range of neoplasies, including CRC, as it represents the general framework in which the tumor environment evolves. Together, these elements likely contribute to the carcinogenic process with specific effects, impacts and roles in the different stages of the tumor progression. CRCs evolve through loops of deregulated inflammatory stimuli which are sustained by DNA damage signaling pathways, dysbiosis of gut microbiota (GM) and epigenetic re-modelling (DNA methylation). To date no studies address those elements simultaneously. The synergic analysis of such parameters could provide new biological insights and effective biomarkers that could have applications in prevention, molecular diagnosis, prognosis and treatment of CRC.
C1 [Garagnani, Paolo; Pirazzini, Chiara; Franceschi, Claudio] Univ Bologna, Dept Expt Pathol, I-40126 Bologna, Italy.
   [Garagnani, Paolo; Pirazzini, Chiara; Franceschi, Claudio] Univ Bologna, Interdept Ctr Bioinformat Biophys & Biocomplex L, I-40126 Bologna, Italy.
C3 University of Bologna; University of Bologna
RP Pirazzini, C (corresponding author), Univ Bologna, Dept Expt Pathol, Via S Giacomo 14, I-40126 Bologna, Italy.
EM chiara.pirazzini5@unibo.it
RI Franceschi, Claudio/L-4484-2017; pirazzini, chiara/K-2258-2018;
   Pirazzini, Chiara/AAD-9318-2021
OI Franceschi, Claudio/0000-0001-9841-6386; Pirazzini,
   Chiara/0000-0001-8248-0295; Garagnani, Paolo/0000-0002-4161-3626
CR Andreoli F, 2013, CURR PHARM DESIGN, V19, P578, DOI 10.2174/138161213804581918
   Andrews SC, 2003, FEMS MICROBIOL REV, V27, P215, DOI 10.1016/S0168-6445(03)00055-X
   [Anonymous], 2011, TNM CLASSIFICATION M
   Araújo JR, 2011, NUTR RES, V31, P77, DOI 10.1016/j.nutres.2011.01.006
   Armaghany Tannaz, 2012, Gastrointest Cancer Res, V5, P19
   Arthur JC, 2012, SCIENCE
   Atkin WS, 2010, LANCET, V375, P1624, DOI 10.1016/S0140-6736(10)60551-X
   Atreya I, 2008, EXPERT REV ANTICANC, V8, P561, DOI 10.1586/14737140.8.4.561
   Baggio G, 1998, FASEB J, V12, P433, DOI 10.1096/fasebj.12.6.433
   Balkwill F, 2001, LANCET, V357, P539, DOI 10.1016/S0140-6736(00)04046-0
   Balkwill F, 2009, NAT REV CANCER, V9, P361, DOI 10.1038/nrc2628
   Bauer C, 2010, GUT, V59, P1192, DOI 10.1136/gut.2009.197822
   Becker C, 2004, IMMUNITY, V21, P491, DOI 10.1016/j.immuni.2004.07.020
   Belluco C, 2003, CLIN CANCER RES, V9, P2173
   Berman BP, 2012, NAT GENET, V44, P40, DOI 10.1038/ng.969
   Biagi E, 2010, PLOS ONE, V5, DOI 10.1371/journal.pone.0010667
   Bienz M, 2000, CELL, V103, P311, DOI 10.1016/S0092-8674(00)00122-7
   Biswas S, 2004, CANCER RES, V64, P4687, DOI 10.1158/0008-5472.CAN-03-3255
   Bollrath J, 2009, CANCER CELL, V15, P91, DOI 10.1016/j.ccr.2009.01.002
   Bonafè M, 2012, BIOESSAYS, V34, P40, DOI 10.1002/bies.201100104
   BRENTNALL TA, 1994, GASTROENTEROLOGY, V107, P369, DOI 10.1016/0016-5085(94)90161-9
   Bretthauer M, 2010, BEST PRACT RES CL GA, V24, P417, DOI 10.1016/j.bpg.2010.06.005
   Brittan M, 2004, GUT, V53, P899, DOI 10.1136/gut.2003.025478
   BROKLEHU.JC, 1972, P ROY SOC MED, V65, P66, DOI 10.1177/003591577206500126
   Calvanese V, 2009, AGEING RES REV, V8, P268, DOI 10.1016/j.arr.2009.03.004
   Candela M, 2011, CRIT REV MICROBIOL, V37, P1, DOI 10.3109/1040841X.2010.501760
   Capri M, 2006, ARTIF ORGANS, V30, P730, DOI 10.1111/j.1525-1594.2006.00295.x
   CARMAN RJ, 1988, MUTAT RES, V206, P335, DOI 10.1016/0165-1218(88)90119-X
   Cea M, 2013, CURR PHARM DESIGN, V19, P734, DOI 10.2174/138161213804581945
   Cevenini E, 2010, CURR PHARM DESIGN, V16, P609, DOI 10.2174/138161210790883840
   Chang E, 2010, HEPATO-GASTROENTEROL, V57, P720
   Chen WD, 2005, JNCI-J NATL CANCER I, V97, P1124, DOI 10.1093/jnci/dji204
   Chung YC, 2003, J SURG ONCOL, V83, P222, DOI 10.1002/jso.10269
   Cirri P, 2011, AM J CANCER RES, V1, P482
   Clark SJ, 2007, HUM MOL GENET, V16, pR88, DOI 10.1093/hmg/ddm051
   Coombes JL, 2008, NAT REV IMMUNOL, V8, P435, DOI 10.1038/nri2335
   Costarelli V., 2009, INT J FOOD SCI NUTR, P1
   Coussens LM, 2002, NATURE, V420, P860, DOI 10.1038/nature01322
   Dall'olio F, 2012, AGEING RES REV
   Dall'Olio F, 2012, FRONT BIOSCI-LANDMRK, V17, P670, DOI 10.2741/3951
   Davis CD, 2004, EXP BIOL MED, V229, P988, DOI 10.1177/153537020422901002
   Davis CD, 2009, J NUTR BIOCHEM, V20, P743, DOI 10.1016/j.jnutbio.2009.06.001
   de Vogel J, 2005, CARCINOGENESIS, V26, P387, DOI 10.1093/carcin/bgh331
   Dolara P, 2005, MUTAT RES-FUND MOL M, V591, P237, DOI 10.1016/j.mrfmmm.2005.04.022
   Duthie GG, 2000, NUTR RES REV, V13, P79, DOI 10.1079/095442200108729016
   Duthie SJ, 2007, MOL NUTR FOOD RES, V51, P665, DOI 10.1002/mnfr.200600257
   Duthie SJ, 2011, P NUTR SOC, V70, P47, DOI 10.1017/S0029665110003952
   Ernst M, 2008, J CLIN INVEST, V118, P1727, DOI 10.1172/JCI34944
   Esteller M, 2008, NEW ENGL J MED, V358, P1148, DOI 10.1056/NEJMra072067
   Fang MZ, 2007, J NUTR, V137, p223S, DOI 10.1093/jn/137.1.223S
   FEARON ER, 1990, CELL, V61, P759, DOI 10.1016/0092-8674(90)90186-I
   Feldmann M, 2009, ANNU REV IMMUNOL, V27, P1, DOI 10.1146/annurev-immunol-082708-100732
   Ferguson LR, 2001, MUTAT RES-FUND MOL M, V475, P89, DOI 10.1016/S0027-5107(01)00073-2
   Flint HJ, 2007, ENVIRON MICROBIOL, V9, P1101, DOI 10.1111/j.1462-2920.2007.01281.x
   Foran E, 2010, MOL CANCER RES, V8, P471, DOI 10.1158/1541-7786.MCR-09-0496
   Foster Anthony D, 2011, Aging health, V7, P707
   Franceschi C, 2000, VACCINE, V18, P1717, DOI 10.1016/S0264-410X(99)00513-7
   Franceschi C, 2000, ANN NY ACAD SCI, V908, P244
   Franceschi C, 1999, EXP GERONTOL, V34, P911, DOI 10.1016/S0531-5565(99)00068-6
   Franceschi C, 2007, MECH AGEING DEV, V128, P92, DOI 10.1016/j.mad.2006.11.016
   Franco AT, 2005, P NATL ACAD SCI USA, V102, P10646, DOI 10.1073/pnas.0504927102
   Frank DN, 2007, P NATL ACAD SCI USA, V104, P13780, DOI 10.1073/pnas.0706625104
   Frigola J, 2006, NAT GENET, V38, P540, DOI 10.1038/ng1781
   Friso S, 2002, P NATL ACAD SCI USA, V99, P5606, DOI 10.1073/pnas.062066299
   Galizia G, 2002, CLIN IMMUNOL, V102, P169, DOI 10.1006/clim.2001.5163
   Galon J, 2006, SCIENCE, V313, P1960, DOI 10.1126/science.1129139
   Grady WM, 2008, GASTROENTEROLOGY, V135, P1079, DOI 10.1053/j.gastro.2008.07.076
   Grivennikov S, 2009, CANCER CELL, V15, P103, DOI 10.1016/j.ccr.2009.01.001
   Grivennikov SI, 2006, INT REV CYTOL, V252, P129, DOI 10.1016/S0074-7696(06)52002-9
   Grivennikov SI, 2010, CYTOKINE GROWTH F R, V21, P11, DOI 10.1016/j.cytogfr.2009.11.005
   Guarner F, 2003, LANCET, V361, P512, DOI 10.1016/S0140-6736(03)12489-0
   Guigoz Y, 2008, CURR OPIN CLIN NUTR, V11, P13, DOI 10.1097/MCO.0b013e3282f2bfdf
   Habito RC, 2001, METABOLISM, V50, P505, DOI 10.1053/meta.2001.20973
   HALL PA, 1994, J CELL SCI, V107, P3569
   He QO, 2010, CANCER GENET CYTOGEN, V202, P1, DOI 10.1016/j.cancergencyto.2010.05.018
   Herbst A, 2011, AM J GASTROENTEROL, V106, P1110, DOI 10.1038/ajg.2011.6
   Hope ME, 2005, FEMS MICROBIOL LETT, V244, P1, DOI 10.1016/j.femsle.2005.01.029
   Hsu RYC, 2011, CANCER RES, V71, P1989, DOI 10.1158/0008-5472.CAN-10-2833
   Humblot C, 2004, J CHROMATOGR B, V802, P231, DOI 10.1016/j.jchromb.2003.11.018
   Hussain SP, 2003, NAT REV CANCER, V3, P276, DOI 10.1038/nrc1046
   Huycke MM, 2004, EXP BIOL MED, V229, P586, DOI 10.1177/153537020422900702
   Irizarry RA, 2009, NAT GENET, V41, P178, DOI 10.1038/ng.298
   Jacob RA, 1998, J NUTR, V128, P1204, DOI 10.1093/jn/128.7.1204
   Jarnicki A, 2010, CELL DIV, V5, DOI 10.1186/1747-1028-5-14
   Jia W, 2008, NAT REV DRUG DISCOV, V7, P123, DOI 10.1038/nrd2505
   Kai H, 2005, ANTICANCER RES, V25, P709
   Kamiyama H, 2012, ONCOGENE
   Kanneganti TD, 2006, NATURE, V440, P233, DOI 10.1038/nature04517
   Karin M, 2005, NAT REV IMMUNOL, V5, P749, DOI 10.1038/nri1703
   Kau AL, 2011, NATURE, V474, P327, DOI 10.1038/nature10213
   Kemp RA, 2011, J EXP CLIN CANC RES, V30, DOI 10.1186/1756-9966-30-78
   Key TJ, 2003, BREAST, V12, P412, DOI 10.1016/S0960-9776(03)00145-0
   Kim MS, 2010, CANCER METAST REV, V29, P181, DOI 10.1007/s10555-010-9207-6
   Kim MS, 2009, PLOS ONE, V4, DOI 10.1371/journal.pone.0006555
   Kojima M, 2004, ANTICANCER RES, V24, P675
   Kollias G, 2002, CYTOKINE GROWTH F R, V13, P315, DOI 10.1016/S1359-6101(02)00019-9
   Kolonel LN, 2004, NAT REV CANCER, V4, P519, DOI 10.1038/nrc1389
   Korinek V, 1997, SCIENCE, V275, P1784, DOI 10.1126/science.275.5307.1784
   Kraus S, 2009, CURR OPIN PHARMACOL, V9, P405, DOI 10.1016/j.coph.2009.06.006
   Kruglov AA, 2008, CYTOKINE GROWTH F R, V19, P231, DOI 10.1016/j.cytogfr.2008.04.010
   Kryston TB, 2011, MUTAT RES-FUND MOL M, V711, P193, DOI 10.1016/j.mrfmmm.2010.12.016
   Kurdi P, 2000, J BACTERIOL, V182, P6525, DOI 10.1128/JB.182.22.6525-6528.2000
   Kurdi P, 2003, MICROBIOL-SGM, V149, P2031, DOI 10.1099/mic.0.26376-0
   Laird PW, 2003, NAT REV CANCER, V3, P253, DOI 10.1038/nrc1045
   Lakatos PL, 2008, WORLD J GASTROENTERO, V14, P3937, DOI 10.3748/wjg.14.3937
   Larbi A, 2008, PHYSIOLOGY, V23, P64, DOI 10.1152/physiol.00040.2007
   Ley RE, 2008, SCIENCE, V320, P1647, DOI 10.1126/science.1155725
   Lind GE, 2011, ONCOGENE, V30, P3967, DOI 10.1038/onc.2011.109
   Lind GE, 2007, GASTROENTEROLOGY, V132, P1631, DOI 10.1053/j.gastro.2007.03.003
   Lind GE, 2011, MOL CANCER, V10, DOI 10.1186/1476-4598-10-85
   Lind GE, 2008, J TRANSL MED, V6, DOI 10.1186/1479-5876-6-13
   Louis P, 2009, FEMS MICROBIOL LETT, V294, P1, DOI 10.1111/j.1574-6968.2009.01514.x
   MacDonald TT, 2005, SCIENCE, V307, P1920, DOI 10.1126/science.1106442
   MACFARLANE GT, 1989, J APPL BACTERIOL, V67, P521, DOI 10.1111/j.1365-2672.1989.tb02524.x
   Madison BB, 2002, J BIOL CHEM, V277, P33275, DOI 10.1074/jbc.M204935200
   Mai V, 2009, NUTR J, V8, DOI 10.1186/1475-2891-8-49
   Mammano E, 2009, EJSO-EUR J SURG ONC, V35, P415, DOI 10.1016/j.ejso.2008.03.003
   Markowitz SD, 2009, NEW ENGL J MED, V361, P2449, DOI 10.1056/NEJMra0804588
   Matsumoto S, 2010, J IMMUNOL, V184, P1543, DOI 10.4049/jimmunol.0801217
   Matthews CP, 2007, CURR CANCER DRUG TAR, V7, P317, DOI 10.2174/156800907780809723
   Matthews VB, 2010, DIABETOLOGIA, V53, P2431, DOI 10.1007/s00125-010-1865-y
   Maynard CL, 2009, IMMUNITY, V31, P389, DOI 10.1016/j.immuni.2009.08.012
   McMahon B, 2007, PATHOPHYSIOL HAEMO T, V36, P184, DOI 10.1159/000175156
   Meira LB, 2008, J CLIN INVEST, V118, P2516, DOI 10.1172/JCI35073
   Mishto M, 2003, AGEING RES REV, V2, P419, DOI 10.1016/S1568-1637(03)00030-8
   Morin PJ, 1997, SCIENCE, V275, P1787, DOI 10.1126/science.275.5307.1787
   Motta M, 2010, ARCH GERONTOL GERIAT, V50, P48, DOI 10.1016/j.archger.2009.01.008
   Müller HM, 2004, LANCET, V363, P1283, DOI 10.1016/S0140-6736(04)16002-9
   Naito Y, 1998, CANCER RES, V58, P3491
   Naugler WE, 2008, CURR OPIN GENET DEV, V18, P19, DOI 10.1016/j.gde.2008.01.020
   Neish AS, 2009, GASTROENTEROLOGY, V136, P65, DOI 10.1053/j.gastro.2008.10.080
   Neri S, 2005, J GERONTOL A-BIOL, V60, P285, DOI 10.1093/gerona/60.3.285
   Nosho K, 2008, PLOS ONE, V3, DOI 10.1371/journal.pone.0003698
   O'Keefe SJD, 2008, CURR OPIN GASTROEN, V24, P51, DOI 10.1097/MOG.0b013e3282f323f3
   O'Keefe SJD, 2009, J NUTR, V139, P2044, DOI 10.3945/jn.109.104380
   OBE G, 1987, MUTAT RES, V186, P177, DOI 10.1016/0165-1110(87)90003-0
   Oldani A, 2009, PLOS PATHOG, V5, DOI 10.1371/journal.ppat.1000603
   Ong TP, 2011, J NUTRIGENET NUTRIGE, V4, P245, DOI 10.1159/000334813
   Ong TP, 2011, J NUTRIGENET NUTRIGE, V4, P275, DOI 10.1159/000334585
   Orimo A, 2005, CELL, V121, P335, DOI 10.1016/j.cell.2005.02.034
   Ostan R, 2008, NEUROIMMUNOMODULAT, V15, P224, DOI 10.1159/000156466
   Pagès F, 2005, NEW ENGL J MED, V353, P2654, DOI 10.1056/NEJMoa051424
   Paluszczak J, 2010, TOXICOL LETT, V192, P119, DOI 10.1016/j.toxlet.2009.10.010
   Passeri G, 2003, J CLIN ENDOCR METAB, V88, P5109, DOI 10.1210/jc.2003-030515
   Pédron T, 2008, CELL HOST MICROBE, V3, P344, DOI 10.1016/j.chom.2008.05.010
   Peltomäki P, 2003, J CLIN ONCOL, V21, P1174, DOI 10.1200/JCO.2003.04.060
   Pennesi G, 1999, HUM IMMUNOL, V60, P291, DOI 10.1016/S0198-8859(98)00134-7
   Pierre F, 2004, J NUTR, V134, P2711, DOI 10.1093/jn/134.10.2711
   Pierre F, 2003, CARCINOGENESIS, V24, P1683, DOI 10.1093/carcin/bgg130
   Potten CS, 2002, J CELL SCI, V115, P2381
   Pufulete M, 2003, GASTROENTEROLOGY, V124, P1240, DOI 10.1016/S0016-5085(03)00279-8
   Rajagopalan H, 2002, NATURE, V418, P934, DOI 10.1038/418934a
   Rakyan VK, 2010, GENOME RES, V20, P434, DOI 10.1101/gr.103101.109
   Rampersaud GC, 2000, AM J CLIN NUTR, V72, P998
   Rathinam VAK, 2012, NAT IMMUNOL, V13, P333, DOI 10.1038/ni.2237
   Rawls JF, 2007, CELL HOST MICROBE, V2, P73, DOI 10.1016/j.chom.2007.07.006
   Reed K, 2010, ANAL BIOCHEM, V397, P96, DOI 10.1016/j.ab.2009.10.021
   Ridlon JM, 2006, J LIPID RES, V47, P241, DOI 10.1194/jlr.R500013-JLR200
   Ross SA, 2008, NUTR REV, V66, pS1, DOI 10.1111/j.1753-4887.2008.00055.x
   Round JL, 2009, NAT REV IMMUNOL, V9, P313, DOI 10.1038/nri2515
   Rowland IR, 1996, NUTR CANCER, V26, P37, DOI 10.1080/01635589609514461
   Rustgi AK, 2007, GENE DEV, V21, P2525, DOI 10.1101/gad.1593107
   Sansonetti PJ, 2008, CURR OPIN GASTROEN, V24, P435, DOI 10.1097/MOG.0b013e32830007f7
   Sansonetti PJ, 2007, IMMUNITY, V26, P149, DOI 10.1016/j.immuni.2007.02.004
   Scanlan PD, 2008, ENVIRON MICROBIOL, V10, P789, DOI 10.1111/j.1462-2920.2007.01503.x
   Schneider MR, 2000, CANCER LETT, V151, P31, DOI 10.1016/S0304-3835(99)00401-2
   Schoppmann SF, 2002, AM J PATHOL, V161, P947, DOI 10.1016/S0002-9440(10)64255-1
   Sesink ALA, 1999, CANCER RES, V59, P5704
   Siena S, 2009, JNCI-J NATL CANCER I, V101, P1308, DOI 10.1093/jnci/djp280
   Sokol H, 2008, P NATL ACAD SCI USA, V105, P16731, DOI 10.1073/pnas.0804812105
   Solvioli Stefano, 2008, Biotechnology Journal, V3, P740, DOI 10.1002/biot.200800046
   Sonnenburg JL, 2006, PLOS BIOL, V4, P2213, DOI 10.1371/journal.pbio.0040413
   STEMMERMANN GN, 1991, JPN J CANCER RES, V82, P1366, DOI 10.1111/j.1349-7006.1991.tb01807.x
   Stoll BA, 1996, BREAST CANCER RES TR, V38, P239, DOI 10.1007/BF01806141
   Stransky N, 2006, NAT GENET, V38, P1386, DOI 10.1038/ng1923
   Suzuki M, 2009, CELL HOST MICROBE, V5, P23, DOI 10.1016/j.chom.2008.11.010
   Tänzer M, 2010, PLOS ONE, V5, DOI 10.1371/journal.pone.0009061
   Takaku K, 1998, CELL, V92, P645, DOI 10.1016/S0092-8674(00)81132-0
   Takeda K, 1999, IMMUNITY, V10, P39, DOI 10.1016/S1074-7613(00)80005-9
   Tang D, 2011, CLIN INVEST MED, V34, pE88
   Tenesa A, 2009, NAT REV GENET, V10, P353, DOI 10.1038/nrg2574
   Thiery JP, 2009, CELL, V139, P871, DOI 10.1016/j.cell.2009.11.007
   Trinchieri G, 2012, ANNU REV IMMUNOL, V30, P677, DOI 10.1146/annurev-immunol-020711-075008
   Turnbaugh PJ, 2007, NATURE, V449, P804, DOI 10.1038/nature06244
   Turnbaugh PJ, 2006, NATURE, V444, P1027, DOI 10.1038/nature05414
   Turnbaugh PJ, 2009, NATURE, V457, P480, DOI 10.1038/nature07540
   Uronis JM, 2009, PLOS ONE, V4, DOI 10.1371/journal.pone.0006026
   van Dam L, 2010, BEST PRACT RES CL GA, V24, P479, DOI 10.1016/j.bpg.2010.03.009
   Vanhooren V, 2010, EXP GERONTOL, V45, P738, DOI 10.1016/j.exger.2010.08.009
   Vescovini R, 2010, J IMMUNOL, V184, P3242, DOI 10.4049/jimmunol.0902890
   Wack A, 1998, INT IMMUNOL, V10, P1281, DOI 10.1093/intimm/10.9.1281
   Walker AW, 2011, ISME J, V5, P220, DOI 10.1038/ISMEJ.2010.118
   Westbrook AM, 2009, CANCER RES, V69, P4827, DOI 10.1158/0008-5472.CAN-08-4416
   Willett W C, 2000, Oncologist, V5, P393, DOI 10.1634/theoncologist.5-5-393
   Willett WC, 2001, J INTERN MED, V249, P395, DOI 10.1046/j.1365-2796.2001.00822.x
   Williams RO, 2007, CURR OPIN PHARMACOL, V7, P412, DOI 10.1016/j.coph.2007.06.001
   Yagi S, 2008, GENOME RES, V18, P1969, DOI 10.1101/gr.074070.107
   YOUNG GP, 1990, J GASTROEN HEPATOL, V5, P194, DOI 10.1111/j.1440-1746.1990.tb01824.x
   Yu H, 2009, NAT REV CANCER, V9, P798, DOI 10.1038/nrc2734
   Yu Y, 2012, MOL BIOL REP, V39, P8457, DOI 10.1007/s11033-012-1699-4
   Zaki MH, 2011, TRENDS IMMUNOL, V32, P171, DOI 10.1016/j.it.2011.02.002
   Zeisberg M, 2000, J NEPHROL, V13, pS111
   Zhang W, 2007, DIS COLON RECTUM, V50, P1618, DOI 10.1007/s10350-007-0286-6
   Zitvogel L, 2012, NAT IMMUNOL, V13, P343, DOI 10.1038/ni.2224
NR 204
TC 33
Z9 39
U1 0
U2 66
PU BENTHAM SCIENCE PUBL LTD
PI SHARJAH
PA EXECUTIVE STE Y-2, PO BOX 7917, SAIF ZONE, 1200 BR SHARJAH, U ARAB
   EMIRATES
SN 1381-6128
EI 1873-4286
J9 CURR PHARM DESIGN
JI Curr. Pharm. Design
PD FEB
PY 2013
VL 19
IS 4
BP 765
EP 778
DI 10.2174/138161213804581981
PG 14
WC Pharmacology & Pharmacy
WE Science Citation Index Expanded (SCI-EXPANDED)
SC Pharmacology & Pharmacy
GA 110MS
UT WOS:000316448200014
PM 23016865
DA 2023-11-09
ER

PT J
AU Han, SW
   Xu, WG
   Wang, ZY
   Qi, XF
   Wang, YF
   Ni, YH
   Shen, H
   Hu, QG
   Han, W
AF Han Shengwei
   Xu Wenguang
   Wang Zhiyong
   Qi Xiaofeng
   Wang Yufeng
   Ni Yanhong
   Shen Hao
   Hu Qingang
   Han Wei
TI Crosstalk between the HIF-1 and toll-like receptor/nuclear factor-κB
   pathways in the oral squamous cell carcinoma microenvironment
SO ONCOTARGET
LA English
DT Article
DE oral squamous cell carcinoma; HIF-1; TLR; NF-kappa B; tumor
   microenvironment
ID HYPOXIA-INDUCIBLE FACTORS; CANCER-THERAPY; COLORECTAL-CANCER;
   POOR-PROGNOSIS; TUMOR-GROWTH; INFLAMMATION; METASTASIS; EXPRESSION;
   RECEPTORS; TLR4
AB Hypoxia is a prominent feature of the microenvironment of solid tumors and may contribute to tumor progression through the oxygen-sensitive transcriptional regulator hypoxia-inducible factor-1 (HIF-1). Chronic inflammation is another typical feature. Inflammatory mediators, including Toll-like receptors (TLRs) and nuclear factor-kappa B (NF-kappa B), play an important role in cancer development. Recent studies have revealed extensive cross-talk between hypoxia and inflammation signaling, though the mechanisms remain unclear. Our results confirm that TLR3 and TLR4 are highly expressed in oral squamous cell carcinoma (OSCC). Activation of TLR3 and TLR4 stimulated the expression of HIF-1 through NF-kappa B. In addition, HIF-1 increased the expression of TLR3 and TLR4 through direct promoter binding. Thus, the TLR/NF-kappa B pathway forms a positive feedback loop with HIF-1. These results indicate a novel cross-talk between the TLR/NF-kappa B and HIF-1 signaling, which may contribute to OSCC initiation and progression. With the elucidation of this novel mechanism, it might serve as a basis for future microenvironment targeted cancer therapy.
C1 [Han Shengwei; Xu Wenguang; Wang Zhiyong; Qi Xiaofeng; Wang Yufeng; Shen Hao; Hu Qingang; Han Wei] Nanjing Univ, Sch Med, Nanjing Stomatol Hosp, Dept Oral & Maxillofacial Surg, Nanjing 210008, Jiangsu, Peoples R China.
   [Han Shengwei; Xu Wenguang; Wang Zhiyong; Qi Xiaofeng; Wang Yufeng; Ni Yanhong; Shen Hao; Hu Qingang; Han Wei] Nanjing Univ, Sch Med, Nanjing Stomatol Hosp, Cent Lab Stomatol, Nanjing 210008, Jiangsu, Peoples R China.
C3 Nanjing University; Nanjing University
RP Hu, QG; Han, W (corresponding author), Nanjing Univ, Sch Med, Nanjing Stomatol Hosp, Dept Oral & Maxillofacial Surg, Nanjing 210008, Jiangsu, Peoples R China.; Hu, QG; Han, W (corresponding author), Nanjing Univ, Sch Med, Nanjing Stomatol Hosp, Cent Lab Stomatol, Nanjing 210008, Jiangsu, Peoples R China.
EM qghu@nju.edu.cn; doctorhanwei@hotmail.com
RI Xu, Wenguang/GSD-4983-2022
FU National Natural Science Foundation of China [81302351]; Jiangsu
   Provincial Natural Science Foundation [BK 20131080]; Distinguished Young
   Investigator Project of Nanjing [JQX14010]
FX This study was financially supported by the National Natural Science
   Foundation of China (81302351), Jiangsu Provincial Natural Science
   Foundation (BK 20131080), and the Distinguished Young Investigator
   Project of Nanjing (JQX14010). In addition, we are grateful to Professor
   Zhou Ge from MD Anderson cancer center, Houston, TX for his help in
   reviewing the whole article to avoid any improper descriptions.
CR Argiris A, 2008, LANCET, V371, P1695, DOI 10.1016/S0140-6736(08)60728-X
   Basith S, 2012, ARCH PHARM RES, V35, P1297, DOI 10.1007/s12272-012-0802-7
   BENNERIAH Y, 2011, NAT IMMUNOL, V12, P715, DOI [DOI 10.1038/ni.2060, DOI 10.1038/NI.2060]
   Blasius AL, 2010, IMMUNITY, V32, P305, DOI 10.1016/j.immuni.2010.03.012
   Disis ML, 2010, J CLIN ONCOL, V28, P4531, DOI 10.1200/JCO.2009.27.2146
   Eiró N, 2013, J IMMUNOTHER, V36, P342, DOI 10.1097/CJI.0b013e31829d85e6
   Fan P, 2012, PANCREATOLOGY, V12, P170, DOI 10.1016/j.pan.2012.02.015
   Finger EC, 2010, CANCER METAST REV, V29, P285, DOI 10.1007/s10555-010-9224-5
   González-Reyes S, 2011, CANCER IMMUNOL IMMUN, V60, P217, DOI 10.1007/s00262-010-0931-0
   González-Reyes S, 2010, BMC CANCER, V10, DOI 10.1186/1471-2407-10-665
   Gorlach Agnes, 2008, Biochem J, V412, pe17, DOI 10.1042/BJ20080920
   Grivennikov SI, 2010, CELL, V140, P883, DOI 10.1016/j.cell.2010.01.025
   Harris AL, 2002, NAT REV CANCER, V2, P38, DOI 10.1038/nrc704
   He ZF, 2014, OR SURG OR MED OR PA, V118, P92, DOI 10.1016/j.oooo.2014.03.012
   Hedayat M, 2011, LANCET INFECT DIS, V11, P702, DOI 10.1016/S1473-3099(11)70099-8
   Hoesel B, 2013, MOL CANCER, V12, DOI 10.1186/1476-4598-12-86
   Huang B, 2007, CANCER RES, V67, P4346, DOI 10.1158/0008-5472.CAN-06-4067
   Karin M, 2008, CELL RES, V18, P334, DOI 10.1038/cr.2008.30
   Kumar V, 2014, IMMUNOLOGY, V143, P512, DOI 10.1111/imm.12380
   Li DP, 2014, INT J CLIN EXP MED, V7, P5111
   Li TT, 2014, WORLD J GASTROENTERO, V20, P17699, DOI 10.3748/wjg.v20.i47.17699
   Mantovani A, 2008, NATURE, V454, P436, DOI 10.1038/nature07205
   Nair S, 2013, J CANCER RES THER, V9, P624, DOI 10.4103/0973-1482.126460
   Nakasone ES, 2012, CANCER CELL, V21, P488, DOI 10.1016/j.ccr.2012.02.017
   Ng LK, 2011, BRIT J CANCER, V104, P460, DOI 10.1038/sj.bjc.6606057
   Qiao QA, 2010, EXP HEMATOL, V38, P1199, DOI 10.1016/j.exphem.2010.08.007
   Semenza GL, 2010, ONCOGENE, V29, P625, DOI 10.1038/onc.2009.441
   Semenza GL, 2003, NAT REV CANCER, V3, P721, DOI 10.1038/nrc1187
   Semenza GL, 2016, BBA-MOL CELL RES, V1863, P382, DOI 10.1016/j.bbamcr.2015.05.036
   Semenza GL, 2012, TRENDS PHARMACOL SCI, V33, P207, DOI 10.1016/j.tips.2012.01.005
   Sheyhidin I, 2011, WORLD J GASTROENTERO, V17, P3745, DOI 10.3748/wjg.v17.i32.3745
   Sun ZJ, 2012, MOL CANCER, V11, DOI 10.1186/1476-4598-11-33
   Szczepanski MJ, 2009, CANCER RES, V69, P3105, DOI 10.1158/0008-5472.CAN-08-3838
   Taylor CT, 2009, ANN NY ACAD SCI, V1177, P178, DOI 10.1111/j.1749-6632.2009.05024.x
   Warnakulasuriya S, 2010, ORAL ONCOL, V46, P407, DOI 10.1016/j.oraloncology.2010.02.015
   Warnakulasuriya S, 2009, ORAL ONCOL, V45, P309, DOI 10.1016/j.oraloncology.2008.06.002
   Yoshida T, 2013, LAB INVEST, V93, P1184, DOI 10.1038/labinvest.2013.111
   Zheng Y, 2013, ONCOL LETT, V5, P1285, DOI 10.3892/ol.2013.1185
   Zhu GQ, 2014, NEOPLASIA, V16, P168, DOI 10.1593/neo.132034
   Zhu ZW, 2011, CANCER BIOL THER, V12, P95, DOI 10.4161/cbt.12.2.15952
NR 40
TC 54
Z9 57
U1 1
U2 15
PU IMPACT JOURNALS LLC
PI ORCHARD PARK
PA 6666 E QUAKER ST, STE 1, ORCHARD PARK, NY 14127 USA
EI 1949-2553
J9 ONCOTARGET
JI Oncotarget
PD JUN 21
PY 2016
VL 7
IS 25
BP 37773
EP 37789
DI 10.18632/oncotarget.9329
PG 17
WC Oncology; Cell Biology
WE Science Citation Index Expanded (SCI-EXPANDED)
SC Oncology; Cell Biology
GA DP1CW
UT WOS:000378229100028
PM 27191981
OA gold, Green Submitted, Green Published
DA 2023-11-09
ER

PT J
AU Hynes, SO
   Coleman, HG
   Kelly, PJ
   Irwin, S
   O'Neill, RF
   Gray, RT
   McGready, C
   Dunne, PD
   McQuaid, S
   James, JA
   Salto-Tellez, M
   Loughrey, MB
AF Hynes, Sean O.
   Coleman, Helen G.
   Kelly, Paul J.
   Irwin, Steven
   O'Neill, Roisin F.
   Gray, Ronan T.
   McGready, Claire
   Dunne, Philip D.
   McQuaid, Stephen
   James, Jacqueline A.
   Salto-Tellez, Manuel
   Loughrey, Maurice B.
TI Back to the future: routine morphological assessment of the tumour
   microenvironment is prognostic in stage II/III colon cancer in a large
   population-based study
SO HISTOPATHOLOGY
LA English
DT Article
DE colorectal cancer; inflammation; prognosis; stroma; survival
ID CONSENSUS MOLECULAR SUBTYPES; GENE-EXPRESSION DEFINES;
   COLORECTAL-CANCER; INFLAMMATORY RESPONSE; SURVIVAL; CLASSIFICATION;
   IMMUNOSCORE; ASSOCIATION; VALIDATION; RECURRENCE
AB Aims: Both morphological and molecular approaches have highlighted the biological and prognostic importance of the tumour microenvironment in colorectal cancer (CRC). Despite this, microscopic assessment of the tumour microenvironment has not been adopted into routine practice. The study aim was to identify those tumour microenvironmental features that are most likely to provide prognostic information and be feasible to use in routine pathology reporting practice.
   Methods and results: On the basis of existing evidence, we selected specific morphological features relating to peritumoral inflammatory and stromal responses, agreed criteria for scoring, and assessed these in representative haematoxylin and eosin (H&E)-stained whole tumour sections from a population-based cohort of 445 stage II/III colon cancer cases. Moderate/severe peritumoral diffuse lymphoid inflammation and Crohn's disease-like reaction were associated with significantly reduced risks of CRC-specific death [adjusted hazard ratio (HR) 0.48, 95% confidence interval (CI) 0.31-0.76, and HR 0.60, 95% CI 0.42-0.84, respectively]. The presence of >50% tumour stromal percentage, as assessed by global evaluation of tumour area, was associated with a significantly increased risk of CRC-specific death (HR 1.60 95% CI 1.06-2.41). A composite 'fibroinflammatory score' (0-3), combining dichotomized scores of these three features, showed a highly significant association with survival outcomes. Those with a score of >= 2 had an almost 2.5-fold increased risk of CRC-specific death (HR 2.44, 95% CI 1.56-3.81) as compared with those scoring zero. These associations were stronger in microsatellite instability (MSI)-high tumours, potentially identifying a subset of MSI-high colon cancers that lack characteristic morphological features and have an associated worse prognosis.
   Conclusions: In summary, reporting on H&E staining of selected microscopic features of the tumour microenvironment, independently or in combination, offers valuable prognostic information in stage II/III colon cancer, and may allow morphological correlation with developing molecular classifications of prognostic and predictive relevance.
C1 [Hynes, Sean O.; Kelly, Paul J.; McGready, Claire; Dunne, Philip D.; McQuaid, Stephen; James, Jacqueline A.; Salto-Tellez, Manuel; Loughrey, Maurice B.] Queens Univ Belfast, Northern Ireland Mol Pathol Lab, Ctr Canc Res & Cell Biol, Belfast, Antrim, North Ireland.
   [Coleman, Helen G.; O'Neill, Roisin F.; Gray, Ronan T.] Queens Univ Belfast, Ctr Publ Hlth, Belfast, Antrim, North Ireland.
   [Kelly, Paul J.; Irwin, Steven; McQuaid, Stephen; James, Jacqueline A.; Salto-Tellez, Manuel; Loughrey, Maurice B.] Queens Univ Belfast, Dept Tissue Pathol, Royal Victoria Hosp, Belfast Hlth & Social Care Trust, Belfast, Antrim, North Ireland.
   [McQuaid, Stephen; James, Jacqueline A.] Queens Univ Belfast, Northern Ireland Biobank, Ctr Canc Res & Cell Biol, Belfast, Antrim, North Ireland.
C3 Queens University Belfast; Queens University Belfast; Queens University
   Belfast; Queens University Belfast
RP Loughrey, MB (corresponding author), Royal Victoria Hosp, Inst Pathol, Dept Histopathol, Grosvenor Rd, Belfast BT12 6BA, Antrim, North Ireland.
EM maurice.loughrey@belfasttrust.hscni.net
RI Coleman, Helen G/G-3373-2011
OI Hynes, Sean/0000-0002-3092-7945; Dunne, Philip/0000-0001-9160-283X;
   Salto-Tellez, Manuel/0000-0001-8586-282X
FU Dr Richard Stevens Fellowship - Health Service Executive, Ireland;
   Cancer Research UK (CR-UK) through the Belfast CR-UK Centre initiative;
   Health and Social Care Research and Development Division of the Public
   Health Agency in Northern Ireland; CR-UK through the Belfast CR-UK
   Centre; Northern Ireland Experimental Cancer Medicine Centre; Friends of
   the Cancer Centre; CR-UK; Sean Crummey Foundation; Public Health Agency,
   Northern Ireland; Cancer Research UK [20256, 17592, 15333] Funding
   Source: researchfish; Medical Research Council [MC_CF023241] Funding
   Source: researchfish; Public Health Agency [SPI/5151/15, SPI/3315/06,
   EAT/4905/13] Funding Source: researchfish
FX Dr Sean Hynes has been supported through the Dr Richard Stevens
   Fellowship awarded by the Health Service Executive, Ireland. Dr Helen
   Coleman is a co-investigator of the UKCRC Centre of Excellence for
   Public Health Northern Ireland. Drs Maurice Loughrey and Paul Kelly
   receive funding from Cancer Research UK (CR-UK) through the Belfast
   CR-UK Centre initiative. The samples used in this research were received
   from the Northern Ireland Biobank, which is funded by Health and Social
   Care Research and Development Division of the Public Health Agency in
   Northern Ireland and CR-UK through the Belfast CR-UK Centre and the
   Northern Ireland Experimental Cancer Medicine Centre; additional support
   was received from the Friends of the Cancer Centre. The Northern Ireland
   Molecular Pathology Laboratory, which is responsible for creating
   resources for the Northern Ireland Biobank, has received funding from
   CR-UK, the Friends of the Cancer Centre, and the Sean Crummey
   Foundation. The Northern Ireland Cancer Registry is funded by the Public
   Health Agency, Northern Ireland.
CR [Anonymous], COLL AM PATHOLOGISTS
   [Anonymous], 2014, STANDARDS DATASETS R
   [Anonymous], WHO CLASSIFICATION T
   Arnold M, 2017, GUT, V66, P683, DOI 10.1136/gutjnl-2015-310912
   Calon A, 2015, NAT GENET, V47, P320, DOI 10.1038/ng.3225
   Cyster JG, 2003, IMMUNOL REV, V195, P5, DOI 10.1034/j.1600-065X.2003.00075.x
   Dunne PD, 2016, CLIN CANCER RES, V22, P4095, DOI 10.1158/1078-0432.CCR-16-0032
   Dunne PD, 2016, CANCER IMMUNOL RES, V4, P582, DOI 10.1158/2326-6066.CIR-15-0302
   Fridman WH, 2011, CANCER RES, V71, P5601, DOI 10.1158/0008-5472.CAN-11-1316
   Galon J, 2014, J PATHOL, V232, P199, DOI 10.1002/path.4287
   GRAHAM DM, 1990, MODERN PATHOL, V3, P332
   Gray R, 2007, LANCET, V370, P2020, DOI 10.1016/s0140-6736(07)61866-2
   Guinney J, 2015, NAT MED, V21, P1350, DOI 10.1038/nm.3967
   Huijbers A, 2013, ANN ONCOL, V24, P179, DOI 10.1093/annonc/mds246
   Isella C, 2015, NAT GENET, V47, P312, DOI 10.1038/ng.3224
   JASS JR, 1987, LANCET, V1, P1303
   Kennedy RD, 2011, J CLIN ONCOL, V29, P4620, DOI 10.1200/JCO.2011.35.4498
   Klintrup K, 2005, EUR J CANCER, V41, P2645, DOI 10.1016/j.ejca.2005.07.017
   Mei Z, 2014, BRIT J CANCER, V110, P1595, DOI 10.1038/bjc.2014.46
   Mesker WE, 2007, CELL ONCOL, V29, P387
   Mlecnik B, 2016, IMMUNITY, V44, P698, DOI 10.1016/j.immuni.2016.02.025
   Moehler M, 2016, EUR J CANCER, V59, P160, DOI 10.1016/j.ejca.2016.02.020
   Niedzwiecki D, 2016, J CLIN ONCOL, V34, P3047, DOI 10.1200/JCO.2015.65.4699
   Ogino S, 2009, CLIN CANCER RES, V15, P6412, DOI 10.1158/1078-0432.CCR-09-1438
   Pagès F, 2005, NEW ENGL J MED, V353, P2654, DOI 10.1056/NEJMoa051424
   Pagès F, 2009, J CLIN ONCOL, V27, P5944, DOI 10.1200/JCO.2008.19.6147
   Park JH, 2014, ANN ONCOL, V25, P644, DOI 10.1093/annonc/mdt593
   Phipps AI, 2015, GASTROENTEROLOGY, V148, P77, DOI 10.1053/j.gastro.2014.09.038
   Richards CH, 2012, BRIT J CANCER, V106, P2010, DOI 10.1038/bjc.2012.211
   Ropponen KM, 1997, J PATHOL, V182, P318, DOI 10.1002/(SICI)1096-9896(199707)182:3<318::AID-PATH862>3.0.CO;2-6
   Roxburgh CSD, 2012, CANCER TREAT REV, V38, P451, DOI 10.1016/j.ctrv.2011.09.001
   Roxburgh CSD, 2009, EUR J CANCER, V45, P2138, DOI 10.1016/j.ejca.2009.04.011
   Rozek LS, 2016, JNCI-J NATL CANCER I, V108, DOI 10.1093/jnci/djw027
   Seretis F, 2014, ANTICANCER RES, V34, P2087
   Sinicrope FA, 2015, GASTROENTEROLOGY, V148, P88, DOI 10.1053/j.gastro.2014.09.041
   Torre LA, 2015, CA-CANCER J CLIN, V65, P87, DOI 10.3322/caac.21262
   Ueno H, 2015, ANN SURG ONCOL, V22, P1504, DOI 10.1245/s10434-014-4149-9
   Väyrynen JP, 2013, BRIT J CANCER, V109, P1839, DOI 10.1038/bjc.2013.508
   Väyrynen JP, 2014, INT J CANCER, V134, P2126, DOI 10.1002/ijc.28533
   West NP, 2010, BRIT J CANCER, V102, P1519, DOI 10.1038/sj.bjc.6605674
NR 40
TC 39
Z9 39
U1 0
U2 8
PU WILEY
PI HOBOKEN
PA 111 RIVER ST, HOBOKEN 07030-5774, NJ USA
SN 0309-0167
EI 1365-2559
J9 HISTOPATHOLOGY
JI Histopathology
PD JUL
PY 2017
VL 71
IS 1
BP 12
EP 26
DI 10.1111/his.13181
PG 15
WC Cell Biology; Pathology
WE Science Citation Index Expanded (SCI-EXPANDED)
SC Cell Biology; Pathology
GA EX0HU
UT WOS:000402901700002
PM 28165633
OA Green Accepted
DA 2023-11-09
ER

PT J
AU Calu, V
   Ionescu, A
   Stanca, L
   Geicu, OI
   Iordache, F
   Pisoschi, AM
   Serban, AI
   Bilteanu, L
AF Calu, Valentin
   Ionescu, Adriana
   Stanca, Loredana
   Geicu, Ovidiu Ionut
   Iordache, Florin
   Pisoschi, Aurelia Magdalena
   Serban, Andreea Iren
   Bilteanu, Liviu
TI Key biomarkers within the colorectal cancer related inflammatory
   microenvironment
SO SCIENTIFIC REPORTS
LA English
DT Article
ID MESENCHYMAL TRANSITION; TUMOR PROGRESSION; COLON-CANCER; CELLS;
   EXPRESSION; MEMBERS; CHI3L1; CD163
AB Therapeutic approaches focused on the inflammatory microenvironment are currently gaining more support, as biomolecules involved in the inflammatory colorectal cancer (CRC) tumor microenvironment are being explored. We analyzed tumor and paired normal tissue samples from CRC patients (n=22) whom underwent tumor resection surgery. We assessed 39 inflammation-involved biomolecules (multiplex magnetic bead-based immunoassay), CEA and CA19-9 (ELISA assay) and the tissue expression levels of occludin and also pErk, STAT1 and STAT3 transcriptional factors (western blot). Tumor staging has been established by histopathological evaluation of HE stained tumor tissue sections. We report 32 biomarkers displaying statistically significant differences in tumor vs. control. Additionally, positive statistical biomarker correlations were found between MMP2-IL8 and BAFF-IL8 (Pearson correlation coefficients>0.751), while APRIL-MMP2, APRIL-BAFF and APRIL-IL8 were negatively correlated (correlation coefficients<- 0.650). While APRIL, BAFF, IL8 and MMP2 did not modulate with tumor stage, they were inversely related to the immune infiltrate level and CD163 tissue expression. We conclude that the significantly decreased APRIL and increased BAFF, IL8 and MMP2 expression were tumor-specific and deserve consideration in the development of new treatments. Also, the positive correlation between Chitinase 3-like 1 and IL8 (0.57) or MMP2 (0.50) suggest a role in tumor growth and metastasis pathways.
C1 [Calu, Valentin] Univ Med & Pharm Carol Davila Bucharest, Dept Gen Surg, 8 Blvd, Bucharest 050474, Romania.
   [Calu, Valentin] Elias Emergency Univ Hosp, Dept Surg, 17 Marasti Blvd, Bucharest 01146, Romania.
   [Ionescu, Adriana; Serban, Andreea Iren] Univ Bucharest, Fac Biol, Dept Biochem & Mol Biol, 91-95 Blvd Splaiul Independentei, Bucharest 050095, Romania.
   [Stanca, Loredana; Geicu, Ovidiu Ionut; Iordache, Florin; Pisoschi, Aurelia Magdalena; Serban, Andreea Iren; Bilteanu, Liviu] Univ Agron Sci & Vet Med Bucharest, Fac Vet Med, Dept Preclin Sci, 105 Blvd Splaiul Independentei, Bucharest 050097, Romania.
   [Geicu, Ovidiu Ionut] Taxon Solut SRL, 7 Semilunei Str, Bucharest 020797, Romania.
   [Bilteanu, Liviu] Natl Inst Res & Dev Microtechnol, 126A Erou Lancu Nicolae St, Bucharest 077190, Romania.
C3 Carol Davila University of Medicine & Pharmacy; University of Bucharest;
   University of Agronomic Science & Veterinary Medicine - Bucharest;
   National Institute Research & Development Microtechnologies
RP Serban, AI (corresponding author), Univ Bucharest, Fac Biol, Dept Biochem & Mol Biol, 91-95 Blvd Splaiul Independentei, Bucharest 050095, Romania.; Serban, AI (corresponding author), Univ Agron Sci & Vet Med Bucharest, Fac Vet Med, Dept Preclin Sci, 105 Blvd Splaiul Independentei, Bucharest 050097, Romania.
EM irensro@yahoo.com
RI Stanca, Loredana/AAO-9297-2021; Calu, Valentin/AAN-8374-2020; Serban,
   Andreea Iren/B-8485-2012; Stanca, Loredana/AAS-9248-2021; Petcu
   (Ionescu), Adriana Cornelia/HZL-3073-2023
OI Calu, Valentin/0000-0001-7710-9109; Serban, Andreea
   Iren/0000-0003-1862-3524; Petcu (Ionescu), Adriana
   Cornelia/0000-0002-5608-4034
FU Romanian Ministry of Education and Research, CCCDI-UEFISCDI within PNCDI
   III [PN-III-P2-2.1-PTE-2019-0544]
FX This work was supported by a Grant of the Romanian Ministry of Education
   and Research, CCCDI-UEFISCDI project number PN-III-P2-2.1-PTE-2019-0544,
   within PNCDI III. The funders had no role in the study design, data
   collection and analysis, decision to publish or preparation of the
   manuscript.
CR Akhmaltdinova L, 2020, INT J INFLAMM, V2020, DOI 10.1155/2020/9476326
   Annaházi A, 2016, BRIT J CANCER, V114, P787, DOI 10.1038/bjc.2016.31
   [Anonymous], 2017, AJCC CANC STAGING MA, V8th
   Areshkov PO, 2012, INT J BIOL SCI, V8, P39, DOI 10.7150/ijbs.8.39
   Aronne LJ, 2002, OBES RES, V10, p105S, DOI 10.1038/oby.2002.203
   Avalle Lidia, 2012, JAKSTAT, V1, P65, DOI 10.4161/jkst.20045
   Baker KJ, 2019, FRONT IMMUNOL, V10, DOI 10.3389/fimmu.2019.01197
   Bhardwaj M, 2020, MOL ONCOL, V14, P8, DOI 10.1002/1878-0261.12591
   Buettner R, 2002, CLIN CANCER RES, V8, P945
   Butturini E, 2020, INT J MOL SCI, V21, DOI 10.3390/ijms21197034
   Chulpanova DS, 2020, FRONT CELL DEV BIOL, V8, DOI 10.3389/fcell.2020.00402
   Corvinus FM, 2005, NEOPLASIA, V7, P545, DOI 10.1593/neo.04571
   Coussens LM, 2002, NATURE, V420, P860, DOI 10.1038/nature01322
   De Nicola GM, 2011, NATURE, V475, P106, DOI 10.1038/nature10189
   Di Franco S, 2017, FRONT IMMUNOL, V8, DOI 10.3389/fimmu.2017.00878
   Ding CM, 2018, CELL PROLIFERAT, V51, DOI 10.1111/cpr.12464
   Etzerodt A, 2013, ANTIOXID REDOX SIGN, V18, P2352, DOI 10.1089/ars.2012.4834
   Fabbi M, 2017, MEDIAT INFLAMM, V2017, DOI 10.1155/2017/3958069
   Faibish M, 2011, MOL CANCER THER, V10, P742, DOI 10.1158/1535-7163.MCT-10-0868
   Geicu OI, 2020, SCI REP-UK, V10, DOI 10.1038/s41598-020-59623-x
   Geicu OI, 2018, SCI REP-UK, V8, DOI 10.1038/s41598-018-28943-4
   Geng B, 2018, J EXP CLIN CANC RES, V37, DOI 10.1186/s13046-018-0876-2
   Groblewska M, 2014, TUMOR BIOL, V35, P3793, DOI 10.1007/s13277-013-1502-8
   Hawk MA, 2016, CANCERS, V8, DOI 10.3390/cancers8100092
   Huber S, 2012, NATURE, V491, P259, DOI 10.1038/nature11535
   Ieda T, 2019, SCI REP-UK, V9, DOI 10.1038/s41598-019-52816-z
   Johansen JS, 2015, CANCER EPIDEM BIOMAR, V24, P621, DOI 10.1158/1055-9965.EPI-13-1281
   Johansen JS, 2009, J CLIN ONCOL, V27, P572, DOI 10.1200/JCO.2008.18.8367
   Kampa M, 2020, FRONT ONCOL, V10, DOI 10.3389/fonc.2020.00827
   Kawada M, 2012, ONCOGENE, V31, P3111, DOI 10.1038/onc.2011.498
   Klampfer L, 2011, CURR CANCER DRUG TAR, V11, P451, DOI 10.2174/156800911795538066
   Komura T, 2018, CAN J GASTROENTEROL, V2018, DOI 10.1155/2018/7436205
   Krijgsman D, 2020, INT J MOL SCI, V21, DOI 10.3390/ijms21165925
   Lee DW, 2020, SCI REP-UK, V10, DOI 10.1038/s41598-020-76643-9
   Li DX, 2000, J CELL BIOL, V148, P791, DOI 10.1083/jcb.148.4.791
   Lin BR, 2012, ANN SURG ONCOL, V19, pS385, DOI 10.1245/s10434-011-1825-x
   Nikolaou S, 2018, TECH COLOPROCTOL, V22, P481, DOI 10.1007/s10151-018-1820-3
   Nivarthi H., 2018, ONCOTARGET, V7, P32
   Nogueira-Costa G, 2020, CURR ONCOL, V27, P237, DOI 10.3747/co.27.6573
   Numasaki M, 2007, J IMMUNOL, V178, P5086, DOI 10.4049/jimmunol.178.8.5086
   Pelekanou V, 2008, BMC CANCER, V8, DOI 10.1186/1471-2407-8-76
   Qiu QC, 2018, SCI REP-UK, V8, DOI 10.1038/s41598-018-33239-8
   Qu Y, 2013, CANCER RES, V73, P7090, DOI 10.1158/0008-5472.CAN-13-1560
   Quante M, 2013, GASTROENTEROLOGY, V145, P63, DOI 10.1053/j.gastro.2013.03.052
   Ragab D, 2020, FRONT IMMUNOL, V11, DOI 10.3389/fimmu.2020.01446
   Serban AI, 2015, INT J MOL SCI, V16, P20100, DOI 10.3390/ijms160920100
   Thilakasiri P, 2019, EMBO MOL MED, V11, DOI 10.15252/emmm.201809539
   Vainer Noomi, 2018, Oncotarget, V9, P29820, DOI 10.18632/oncotarget.25661
   Voigt C, 2017, P NATL ACAD SCI USA, V114, P12994, DOI 10.1073/pnas.1705165114
   Wen JR, 2020, J CELL MOL MED, V24, P1588, DOI 10.1111/jcmm.14848
   West NR, 2015, NAT REV IMMUNOL, V15, P615, DOI 10.1038/nri3896
   WEST WH, 1989, CANCER TREAT REV, V16, P83, DOI 10.1016/0305-7372(89)90027-3
   Williams B, 2018, J HYPERTENS, V36, P1953, DOI 10.1097/HJH.0000000000001940
   Xu JM, 2016, MEDICINE, V95, DOI 10.1097/MD.0000000000002502
   Zhang PJ, 2013, FUTURE ONCOL, V9, P1017, DOI [10.2217/fon.13.71, 10.2217/FON.13.71]
   Zhao T, 2020, SIGNAL TRANSDUCT TAR, V5, DOI 10.1038/s41392-020-00303-7
NR 56
TC 16
Z9 16
U1 0
U2 4
PU NATURE PORTFOLIO
PI BERLIN
PA HEIDELBERGER PLATZ 3, BERLIN, 14197, GERMANY
SN 2045-2322
J9 SCI REP-UK
JI Sci Rep
PD APR 12
PY 2021
VL 11
IS 1
AR 7940
DI 10.1038/s41598-021-86941-5
PG 14
WC Multidisciplinary Sciences
WE Science Citation Index Expanded (SCI-EXPANDED)
SC Science & Technology - Other Topics
GA RN6AP
UT WOS:000640434400073
PM 33846436
OA Green Submitted, Green Published, gold
DA 2023-11-09
ER

PT J
AU Sun, DF
   Wang, WC
   Guo, FF
   Pitter, MR
   Du, W
   Wei, S
   Grove, S
   Vatan, LD
   Chen, YX
   Kryczek, I
   Fearon, ER
   Fang, JY
   Zou, WP
AF Sun, Danfeng
   Wang, Weichao
   Guo, Fangfang
   Pitter, Michael R.
   Du, Wan
   Wei, Shuang
   Grove, Sara
   Vatan, Linda
   Chen, Yingxuan
   Kryczek, Ilona
   Fearon, Eric R.
   Fang, Jing-Yuan
   Zou, Weiping
TI DOT1L affects colorectal carcinogenesis via altering T cell subsets and
   oncogenic pathway
SO ONCOIMMUNOLOGY
LA English
DT Article
DE DOT1L; colorectal cancer; regulatory T cell; FOXP3; RORgt; Th17 cell;
   Th22 cell
ID BETA-CATENIN; COLON-CANCER; TUMOR-IMMUNITY; INFLAMMATION; METHYLATION;
   ACTIVATION; STEMNESS; T(H)17; TUMORIGENESIS; TRANSCRIPTION
AB Chronic inflammation and oncogenic pathway activation are key-contributing factors in colorectal cancer pathogenesis. However, colorectal intrinsic mechanisms linking these two factors in cancer development are poorly defined. Here, we show that intestinal epithelial cell (IEC)-specific deletion of Dot1l histone methyltransferase (Dot1l(Delta IEC) ) reduced H3K79 dimethylation (H3K79me2) in IECs and inhibited intestinal tumor formation in Apc(Min) - and AOM-DSS-induced colorectal cancer models. IEC-Dot1l abrogation was accompanied by alleviative colorectal inflammation and reduced Wnt/beta-catenin signaling activation. Mechanistically, Dot1l deficiency resulted in an increase in Foxp3(+)ROR & x3d2;(+) regulatory T (Treg) cells and a decrease in inflammatory Th17 and Th22 cells, thereby reducing local inflammation in the intestinal tumor microenvironment. Furthermore, Dot1l deficiency caused a reduction of H3K79me2 occupancies in the promoters of the Wnt/beta-catenin signaling genes, thereby diminishing Wnt/beta-catenin oncogenic signaling pathway activation in colorectal cancer cells. Clinically, high levels of tumor H3K79me2 were detected in patients with colorectal carcinomas as compared to adenomas, and negatively correlated with ROR & x3d2;(+)FOXP3(+) Treg cells. Altogether, we conclude that DOT1L is an intrinsic molecular node connecting chronic immune activation and oncogenic signaling pathways in colorectal cancer. Our work suggests that targeting the DOT1L pathway may control colorectal carcinogenesis. Significance: IEC-intrinsic DOT1L controls T cell subset balance and key oncogenic pathway activation, impacting colorectal carcinogenesis.
C1 [Sun, Danfeng; Wang, Weichao; Guo, Fangfang; Pitter, Michael R.; Du, Wan; Wei, Shuang; Grove, Sara; Vatan, Linda; Chen, Yingxuan; Kryczek, Ilona; Fearon, Eric R.; Fang, Jing-Yuan; Zou, Weiping] Univ Michigan, Dept Surg, Ann Arbor, MI 48109 USA.
   [Pitter, Michael R.; Zou, Weiping] Shanghai Jiao Tong Univ, Div Gastroenterol & Hepatol, Sch Med, Affiliated Renji Hosp, Shanghai, Peoples R China.
C3 University of Michigan System; University of Michigan; Shanghai Jiao
   Tong University
RP Zou, WP (corresponding author), Univ Michigan, Dept Surg, Ann Arbor, MI 48109 USA.
EM wzou@med.umich.edu
RI Guo, Fangfang/ABF-2601-2021
OI Kryczek, Ilona/0000-0002-3130-2533
CR Bettelli E, 2006, NATURE, V441, P235, DOI 10.1038/nature04753
   Bian YJ, 2020, NATURE, V585, P277, DOI 10.1038/s41586-020-2682-1
   Chang MJ, 2010, CANCER RES, V70, P10234, DOI 10.1158/0008-5472.CAN-10-3294
   Cui TX, 2013, IMMUNITY, V39, P611, DOI 10.1016/j.immuni.2013.08.025
   Daigle SR, 2011, CANCER CELL, V20, P53, DOI 10.1016/j.ccr.2011.06.009
   Fang M, 2017, CANCER RES, V77, P2735, DOI 10.1158/0008-5472.CAN-16-1602
   FEARON ER, 1990, CELL, V61, P759, DOI 10.1016/0092-8674(90)90186-I
   Fearon ER, 2011, ANNU REV PATHOL-MECH, V6, P479, DOI 10.1146/annurev-pathol-011110-130235
   Feng Q, 2002, CURR BIOL, V12, P1052, DOI 10.1016/S0960-9822(02)00901-6
   Geva-Zatorsky N, 2017, CELL, V168, P928, DOI 10.1016/j.cell.2017.01.022
   Grasso CS, 2018, CANCER DISCOV, V8, P730, DOI 10.1158/2159-8290.CD-17-1327
   Greten FR, 2004, CELL, V118, P285, DOI 10.1016/j.cell.2004.07.013
   Hecht A, 2000, EMBO J, V19, P1839, DOI 10.1093/emboj/19.8.1839
   Huber S, 2012, NATURE, V491, P259, DOI 10.1038/nature11535
   Jo SY, 2011, BLOOD, V117, P4759, DOI 10.1182/blood-2010-12-327668
   Kryczek I, 2014, IMMUNITY, V40, P772, DOI 10.1016/j.immuni.2014.03.010
   Kryczek I, 2009, BLOOD, V114, P1141, DOI 10.1182/blood-2009-03-208249
   Le DT, 2015, NEW ENGL J MED, V372, P2509, DOI 10.1056/NEJMoa1500596
   Le DT, 2017, SCIENCE, V357, P409, DOI 10.1126/science.aan6733
   Lin H, 2018, J CLIN INVEST, V128, P805, DOI 10.1172/JCI96113
   Madison BB, 2002, J BIOL CHEM, V277, P33275, DOI 10.1074/jbc.M204935200
   Mahmoudi T, 2010, PLOS BIOL, V8, DOI 10.1371/journal.pbio.1000539
   Markowitz SD, 2009, NEW ENGL J MED, V361, P2449, DOI 10.1056/NEJMra0804588
   Mohan M, 2010, GENE DEV, V24, P574, DOI 10.1101/gad.1898410
   Morin PJ, 1997, SCIENCE, V275, P1787, DOI 10.1126/science.275.5307.1787
   Okada Y, 2005, CELL, V121, P167, DOI 10.1016/j.cell.2005.02.020
   Sano T, 2015, CELL, V163, P381, DOI 10.1016/j.cell.2015.08.061
   Sefik E, 2015, SCIENCE, V349, P993, DOI 10.1126/science.aaa9420
   Steger DJ, 2008, MOL CELL BIOL, V28, P2825, DOI 10.1128/MCB.02076-07
   Takemaru KI, 2000, J CELL BIOL, V149, P249, DOI 10.1083/jcb.149.2.249
   Terzic J, 2010, GASTROENTEROLOGY, V138, P2101, DOI 10.1053/j.gastro.2010.01.058
   Vermeulen L, 2010, NAT CELL BIOL, V12, P468, DOI 10.1038/ncb2048
   Wu AW, 2021, P NATL ACAD SCI USA, V118, DOI 10.1073/pnas.2106148118
   Xue X, 2013, JOVE-J VIS EXP, DOI 10.3791/50210
   Yang BH, 2016, MUCOSAL IMMUNOL, V9, P444, DOI 10.1038/mi.2015.74
   Yang J, 2006, J BIOL CHEM, V281, P17751, DOI 10.1074/jbc.M600831200
   Yu TC, 2017, CELL, V170, P548, DOI 10.1016/j.cell.2017.07.008
   Zhang B, 2014, NATURE, V513, P382, DOI 10.1038/nature13438
   Zheng Y, 2007, NATURE, V445, P648, DOI 10.1038/nature05505
   Zou WP, 2010, NAT REV IMMUNOL, V10, P248, DOI 10.1038/nri2742
   Zou WP, 2006, NAT REV IMMUNOL, V6, P295, DOI 10.1038/nri1806
NR 41
TC 2
Z9 2
U1 3
U2 37
PU TAYLOR & FRANCIS INC
PI PHILADELPHIA
PA 530 WALNUT STREET, STE 850, PHILADELPHIA, PA 19106 USA
SN 2162-402X
J9 ONCOIMMUNOLOGY
JI OncoImmunology
PD DEC 31
PY 2022
VL 11
IS 1
AR 2052640
DI 10.1080/2162402X.2022.2052640
PG 10
WC Oncology; Immunology
WE Science Citation Index Expanded (SCI-EXPANDED)
SC Oncology; Immunology
GA ZU3MM
UT WOS:000769746800001
PM 35309733
OA gold, Green Published
DA 2023-11-09
ER

PT J
AU Bodén, S
   Myte, R
   Harbs, J
   Sundkvist, A
   Zingmark, C
   Burström, AL
   Palmqvist, R
   Harlid, S
   Van Guelpen, B
AF Boden, Stina
   Myte, Robin
   Harbs, Justin
   Sundkvist, Anneli
   Zingmark, Carl
   Burstrom, Anna Lofgren
   Palmqvist, Richard
   Harlid, Sophia
   Van Guelpen, Bethany
TI C-reactive Protein and Future Risk of Clinical and Molecular Subtypes of
   Colorectal Cancer
SO CANCER EPIDEMIOLOGY BIOMARKERS & PREVENTION
LA English
DT Article
ID SERUM INFLAMMATORY MARKERS; SYSTEMIC INFLAMMATION; ASSOCIATION; COLON;
   INTERLEUKIN-6; METAANALYSIS; BIOMARKERS; NEOPLASIA; CARCINOMA
AB Background: Inflammation has been implicated in colorectal cancer etiology, but the relationship between C-reactive protein (CRP) and colorectal cancer risk is unclear. We aimed to investigate the association between prediagnostic plasma CRP concentrations and the risk of clinical and molecular colorectal cancer subtypes.
   Methods: We used prospectively collected samples from 1,010 matched colorectal cancer case-control pairs from two population-based cohorts in Northern Sweden, including 259 with repeated samples. Conditional logistic regression and linear mixed models were used to estimate relative risks of colorectal cancer, including subtypes based on BRAF and KRAS mutations, microsatellite instability status, tumor location, stage, lag time, and (using unconditional logistic regression) body mass index.
   Results: CRP was not associated with colorectal cancer risk, regardless of clinical or molecular colorectal cancer subtype. For participants with advanced tumors and blood samples <5 years before diagnosis, CRP was associated with higher risk [OR per 1 unit increase in natural logarithm (In) transformed CRP, 1.32; 95% confidence interval (CI), 1.01-1.73]. CRP levels increased over time, but average time trajectories were similar for cases and controls (P-interaction = 0.19).
   Conclusions: Our results do not support intertumoral heterogeneity as an explanation for previous inconsistent findings regarding the role of CRP in colorectal cancer etiology. The possible association in the subgroup with advanced tumors and shorter follow-up likely reflects undiagnosed cancer at baseline.
   Impact: Future efforts to establish the putative role of chronic, low-grade inflammation in colorectal cancer development will need to address the complex relationship between systemic inflammatory factors and tumor microenvironment, and might consider larger biomarker panels than CRP alone.
C1 [Boden, Stina; Myte, Robin; Harbs, Justin; Sundkvist, Anneli; Harlid, Sophia; Van Guelpen, Bethany] Umea Univ, Dept Radiat Sci, Oncol, Umea, Sweden.
   [Zingmark, Carl; Burstrom, Anna Lofgren; Palmqvist, Richard] Umea Univ, Dept Med Biosci, Pathol, Umea, Sweden.
   [Van Guelpen, Bethany] Umea Univ, Wallenberg Ctr Mol Med, Umea, Sweden.
C3 Umea University; Umea University; Umea University
RP Bodén, S (corresponding author), Umea Univ, S-90187 Umea, Sweden.
EM stina.boden@umu.se
RI 徐, 婧/HNI-4055-2023; Van Guelpen, Bethany/J-8159-2015; Harlid,
   Sophia/AAJ-5809-2021
OI Van Guelpen, Bethany/0000-0002-9692-101X; Harlid,
   Sophia/0000-0001-8540-6891; Sundkvist, Anneli/0000-0002-6679-6414
FU Swedish Research Council [VR 2017-00650]; Unit of Research, Education
   and Development, Ostersund Hospital, Region Jamtland Harjedalen; Swedish
   Cancer Society [2017/581, 2014/780, 2012/0501]; Cancer Research
   Foundation in Northern Sweden [AMP 15-758, LP 16-2107, AMP 17-846, LP
   18-2175, AMP 19-984]
FX The authors thank the Biobank Research Unit at Umea~ University,
   V_asterbotten Intervention Programme, the Northern Sweden MONICA study,
   and the County Council of Vasterbotten for providing data and samples.
   The authors also acknowledge the contribution from Biobank Sweden,
   supported by the Swedish Research Council (VR 2017-00650), and the Unit
   of Research, Education and Development, Ostersund Hospital, Region
   Jamtland Harjedalen, for supporting this project. Special thanks also to
   Anna Lindam, the Unit of Research, Education and Development (Ostersund,
   Sweden) for valuable statistical support and to Robert Johansson,
   Veronika Hellstrom, Asa Agren, and their colleagues at the Biobank
   Research Unit, Umea University for very helpful assistance. The authors
   also thank the staff at Biobanken Norr, Vasterbotten County Council, as
   well as Asa Stenberg and Roger Stenling at the Department of Medical
   Biosciences, Pathology, Umea~ University, for invaluable assistance with
   the tumor tissue retrieval and analyses. This study was supported by
   grants from Swedish Cancer Society (grant number: 2017/581 and 2014/780
   to B. Van Guelpen and 2012/0501 to R. Palmqvist) and grants from Cancer
   Research Foundation in Northern Sweden (grant numbers: AMP 15-758, LP
   16-2107, AMP 17-846, LP 18-2175, and AMP 19-984; all to S. Bod~en).
CR Aghagolzadeh P, 2016, WORLD J GASTROENTERO, V22, P5678, DOI 10.3748/wjg.v22.i25.5678
   Aleksandrova K, 2010, AM J EPIDEMIOL, V172, P407, DOI 10.1093/aje/kwq135
   Amitay EL, 2019, JNCI-J NATL CANCER I, V111, P475, DOI 10.1093/jnci/djy170
   Ananthakrishnan AN, 2014, CLIN GASTROENTEROL H, V12, P1342, DOI 10.1016/j.cgh.2013.12.030
   Benckert Martin, 2015, BMC Obes, V2, P7, DOI 10.1186/s40608-015-0040-x
   Brenner DR, 2014, CANCER EPIDEM BIOMAR, V23, P1729, DOI 10.1158/1055-9965.EPI-14-0064
   Pust AB, 2017, INT J CANCER, V140, P1082, DOI 10.1002/ijc.30527
   Campbell PT, 2015, CANCER EPIDEM BIOMAR, V24, P1229, DOI 10.1158/1055-9965.EPI-15-0094
   Carr PR, 2018, ANN ONCOL, V29, P825, DOI 10.1093/annonc/mdy059
   Coussens LM, 2002, NATURE, V420, P860, DOI 10.1038/nature01322
   Demb J, 2019, BMJ OPEN GASTROENTER, V6, DOI 10.1136/bmjgast-2019-000313
   Elinav E, 2013, NAT REV CANCER, V13, P759, DOI 10.1038/nrc3611
   Fang DL, 2017, BIOSCIENCE REP, V37, DOI 10.1042/BSR20170872
   Fenton JI, 2006, CARCINOGENESIS, V27, P1507, DOI 10.1093/carcin/bgl018
   Ghuan S, 2017, BRIT J CANCER, V116, P1358, DOI 10.1038/bjc.2017.96
   Godos J, 2017, WORLD J GASTROENTERO, V23, P1909, DOI 10.3748/wjg.v23.i10.1909
   Gonsalves WI, 2014, JNCI-J NATL CANCER I, V106, DOI 10.1093/jnci/dju106
   Guo YZ, 2013, ASIAN PAC J CANCER P, V14, P243, DOI 10.7314/APJCP.2013.14.1.243
   Gupta RB, 2007, GASTROENTEROLOGY, V133, P1099, DOI 10.1053/j.gastro.2007.08.001
   Heikkilä K, 2009, CANCER CAUSE CONTROL, V20, P15, DOI 10.1007/s10552-008-9212-z
   Iyengar NM, 2016, J CLIN ONCOL, V34, P4270, DOI 10.1200/JCO.2016.67.4283
   Johansson I, 2002, PUBLIC HEALTH NUTR, V5, P487, DOI 10.1079/PHN2001315
   Joshu CE, 2014, CANCER CAUSE CONTROL, V25, P409, DOI 10.1007/s10552-014-0343-0
   Kersten C, 2013, ACTA ONCOL, V52, P1691, DOI 10.3109/0284186X.2013.835494
   Kudryavtseva AV, 2016, ONCOTARGET, V7, P53959, DOI 10.18632/oncotarget.9796
   Liu L, 2017, GASTROENTEROLOGY, V153, P1517, DOI 10.1053/j.gastro.2017.08.045
   Liu YY, 2017, SCI REP-UK, V7, DOI 10.1038/s41598-017-06577-2
   Mehta RS, 2017, GASTROENTEROLOGY, V152, P1944, DOI 10.1053/j.gastro.2017.02.015
   Meira LB, 2008, J CLIN INVEST, V118, P2516, DOI 10.1172/JCI35073
   Myte R, 2020, SCI REP-UK, V10, DOI 10.1038/s41598-020-62129-1
   Myte R, 2019, EPIGENETICS-US, V14, P649, DOI 10.1080/15592294.2019.1603962
   Myte R, 2018, PLOS ONE, V13, DOI 10.1371/journal.pone.0196233
   Nieminen U, 2014, INT J CANCER, V134, P189, DOI 10.1002/ijc.28346
   Nimptsch K, 2015, INT J CANCER, V136, P1181, DOI 10.1002/ijc.29086
   Norberg M., 2010, GLOBAL HLTH ACTION, V3, P1
   Ogino S, 2018, GUT, V67, P1168, DOI 10.1136/gutjnl-2017-315537
   Ogino S, 2011, GUT, V60, P397, DOI 10.1136/gut.2010.217182
   Petimar J, 2019, INT J CANCER, V144, P2945, DOI 10.1002/ijc.32047
   Prizment AE, 2013, CANCER CAUSE CONTROL, V24, P2077, DOI 10.1007/s10552-013-0285-y
   Rossi S, 2017, CLIN COLORECTAL CANC, V16, P264, DOI 10.1016/j.clcc.2017.03.015
   Slattery ML, 2011, INT J CANCER, V128, P2726, DOI 10.1002/ijc.25721
   Song M, 2013, BRIT J CANCER, V108, P1891, DOI 10.1038/bjc.2013.172
   Song MY, 2019, INT J CANCER, V145, P380, DOI 10.1002/ijc.32113
   Sorbye H, 2015, PLOS ONE, V10, DOI 10.1371/journal.pone.0131046
   Sterne JAC, 2009, BMJ-BRIT MED J, V339, DOI 10.1136/bmj.b2393
   Toriola AT, 2013, INT J CANCER, V132, P2648, DOI 10.1002/ijc.27942
   Tsilidis KK, 2008, INT J CANCER, V123, P1133, DOI 10.1002/ijc.23606
   Ulrich CM, 2018, NAT REV GASTRO HEPAT, V15, P683, DOI 10.1038/s41575-018-0053-2
   Wang XL, 2019, INT J EPIDEMIOL, V48, P767, DOI 10.1093/ije/dyy244
   White IR, 2011, STAT MED, V30, P377, DOI 10.1002/sim.4067
   Wu J, 2013, CARCINOGENESIS, V34, P2799, DOI 10.1093/carcin/bgt288
   Zhang XQ, 2016, ONCOTARGET, V7, P64371, DOI 10.18632/oncotarget.11853
   Zhou B, 2014, CANCER CAUSE CONTROL, V25, P1397, DOI 10.1007/s10552-014-0445-8
NR 53
TC 6
Z9 6
U1 0
U2 2
PU AMER ASSOC CANCER RESEARCH
PI PHILADELPHIA
PA 615 CHESTNUT ST, 17TH FLOOR, PHILADELPHIA, PA 19106-4404 USA
SN 1055-9965
EI 1538-7755
J9 CANCER EPIDEM BIOMAR
JI Cancer Epidemiol. Biomarkers Prev.
PD JUL
PY 2020
VL 29
IS 7
BP 1482
EP 1491
DI 10.1158/1055-9965.EPI-19-1339
PG 10
WC Oncology; Public, Environmental & Occupational Health
WE Science Citation Index Expanded (SCI-EXPANDED)
SC Oncology; Public, Environmental & Occupational Health
GA MQ0ZU
UT WOS:000552627400026
PM 32317300
DA 2023-11-09
ER

PT J
AU Liu, L
   Tabung, FK
   Zhang, XH
   Nowak, JA
   Qian, ZR
   Hamada, T
   Nevo, D
   Bullman, S
   Mima, K
   Kosumi, K
   da Silva, A
   Song, MY
   Cao, Y
   Twombly, TS
   Shi, Y
   Liu, HL
   Gu, MC
   Koh, H
   Li, WW
   Du, CX
   Chen, Y
   Li, CX
   Li, WB
   Mehta, RS
   Wu, KN
   Wang, ML
   Kostic, AD
   Giannakis, M
   Garrett, WS
   Hutthenhower, C
   Chan, AT
   Fuchs, CS
   Nishihara, R
   Ogino, S
   Giovannucci, EL
AF Liu, Li
   Tabung, Fred K.
   Zhang, Xuehong
   Nowak, Jonathan A.
   Qian, Zhi Rong
   Hamada, Tsuyoshi
   Nevo, Daniel
   Bullman, Susan
   Mima, Kosuke
   Kosumi, Keisuke
   da Silva, Annacarolina
   Song, Mingyang
   Cao, Yin
   Twombly, Tyler S.
   Shi, Yan
   Liu, Hongli
   Gu, Mancang
   Koh, Hideo
   Li, Wanwan
   Du, Chunxia
   Chen, Yang
   Li, Chenxi
   Li, Wenbin
   Mehta, Raaj S.
   Wu, Kana
   Wang, Molin
   Kostic, Aleksander D.
   Giannakis, Marios
   Garrett, Wendy S.
   Hutthenhower, Curtis
   Chan, Andrew T.
   Fuchs, Charles S.
   Nishihara, Reiko
   Ogino, Shuji
   Giovannucci, Edward L.
TI Diets That Promote Colon Inflammation Associate With Risk of Colorectal
   Carcinomas That Contain <i>Fusobacterium nucleatum</i>
SO CLINICAL GASTROENTEROLOGY AND HEPATOLOGY
LA English
DT Article
DE Immunity; Microsatellite Instability; Nutrition; Red Meat
ID INTESTINAL INFLAMMATION; MOLECULAR-FEATURES; CANCER-RISK; EXPRESSION;
   MICROBIOTA; DISEASE; CELLS
AB BACKGROUND & AIMS: Specific nutritional components are likely to induce intestinal inflammation, which is characterized by increased levels of interleukin 6 (IL6), C-reactive protein (CRP), and tumor necrosis factor-receptor superfamily member 1B (TNFRSF1B) in the circulation and promotes colorectal carcinogenesis. The inflammatory effects of a diet can be estimated based on an empiric dietary inflammatory pattern (EDIP) score, calculated based on intake of 18 foods associated with plasma levels of IL6, CRP, and TNFRSF1B. An inflammatory environment in the colon (based on increased levels of IL6, CRP, and TNFRSF1B in peripheral blood) contributes to impairment of the mucosal barrier and altered immune cell responses, affecting the composition of the intestinal microbiota. Colonization by Fusobacterium nucleatum has been associated with the presence and features of colorectal adenocarcinoma. We investigated the association between diets that promote inflammation (based on EDIP score) and colorectal cancer subtypes classified by level of F nucleatum in the tumor microenvironment.
   METHODS: We calculated EDIP scores based on answers to food frequency questionnaires collected from participants in the Nurses' Health Study (through June 1, 2012) and the Health Professionals Follow-up Study (through January 31, 2012). Participants in both cohorts reported diagnoses of rectal or colon cancer in biennial questionnaires; deaths from unreported colorectal cancer cases were identified through the National Death Index and next of kin. Colorectal tumor tissues were collected from hospitals where the patients underwent tumor resection and F nucleatum DNA was quantified by a polymerase chain reaction assay. We used multivariable duplicationmethod Cox proportional hazard regression to assess the associations of EDIP scores with risks of colorectal cancer subclassified by F nucleatum status.
   RESULTS: During 28 years of follow-up evaluation of 124,433 participants, we documented 951 incident cases of colorectal carcinoma with tissue F nucleatum data. Higher EDIP scores were associated with increased risk of F nucleatum-positive colorectal tumors (P-trend = .03); for subjects in the highest vs lowest EDIP score tertiles, the hazard ratio for F nucleatum-positive colorectal tumors was 1.63 (95% CI, 1.03-2.58). EDIP scores did not associate with F nucleatum-negative tumors (P-trend = .44). High EDIP scores associated with proximal F nucleatum-positive colorectal tumors but not with proximal F nucleatum-negative colorectal tumors (P-heterogeneity = .003).
   CONCLUSIONS: Diets that may promote intestinal inflammation, based on EDIP score, are associated with increased risk of F nucleatum-positive colorectal carcinomas, but not carcinomas that do not contain these bacteria. These findings indicate that diet-induced intestinal inflammation alters the gut microbiome to contribute to colorectal carcinogenesis; nutritional interventions might be used in precision medicine and cancer prevention.
C1 [Liu, Li; Hamada, Tsuyoshi; Mima, Kosuke; Kosumi, Keisuke; da Silva, Annacarolina; Twombly, Tyler S.; Shi, Yan; Liu, Hongli; Gu, Mancang; Koh, Hideo; Li, Wanwan; Du, Chunxia; Chen, Yang; Li, Chenxi; Li, Wenbin; Ogino, Shuji] Dana Farber Canc Inst, Dept Oncol Pathol, Boston, MA 02115 USA.
   [Bullman, Susan; Giannakis, Marios] Dana Farber Canc Inst, Dept Med Oncol, Boston, MA 02115 USA.
   [Bullman, Susan; Giannakis, Marios] Harvard Med Sch, Boston, MA USA.
   [Tabung, Fred K.; Song, Mingyang; Chen, Yang; Li, Chenxi; Wu, Kana; Giovannucci, Edward L.] Harvard TH Chan Sch Publ Hlth, Dept Nutr, Boston, MA USA.
   [Tabung, Fred K.; Wang, Molin; Nishihara, Reiko; Ogino, Shuji; Giovannucci, Edward L.] Harvard TH Chan Sch Publ Hlth, Dept Epidemiol, Boston, MA USA.
   [Nevo, Daniel; Wang, Molin; Hutthenhower, Curtis] Harvard TH Chan Sch Publ Hlth, Dept Biostat, Boston, MA USA.
   [Garrett, Wendy S.] Harvard TH Chan Sch Publ Hlth, Dept Immunol & Infect Dis, Boston, MA USA.
   [Chen, Yang] Huazhong Univ Sci & Technol, Sch Publ Hlth, Dept Epidemiol & Biostat, Minist Educ,Key Lab Environm & Hlth, Wuhan, Hubei, Peoples R China.
   [Zhang, Xuehong; Wang, Molin; Chan, Andrew T.; Giovannucci, Edward L.] Harvard Med Sch, Channing Div Network Med, Brigham & Womens Hosp, Boston, MA USA.
   [Nishihara, Reiko; Ogino, Shuji] Harvard Med Sch, Program MPE Mol Pathol Epidemiol, Brigham & Womens Hosp, Boston, MA USA.
   [Nowak, Jonathan A.; Ogino, Shuji] Harvard Med Sch, Dept Pathol, Brigham & Womens Hosp, Boston, MA USA.
   [Giannakis, Marios] Harvard Med Sch, Dept Med, Brigham & Womens Hosp, Boston, MA USA.
   [Qian, Zhi Rong] Sun Yat Sen Univ, Affiliated Hosp 7, Shenzhen, Peoples R China.
   [Song, Mingyang; Mehta, Raaj S.; Chan, Andrew T.] Harvard Med Sch, Clin & Translat Epidemiol Unit, Massachusetts Gen Hosp, Boston, MA USA.
   [Song, Mingyang; Mehta, Raaj S.; Chan, Andrew T.] Harvard Med Sch, Div Gastroenterol, Massachusetts Gen Hosp, Boston, MA USA.
   [Cao, Yin] Washington Univ, Sch Med, Dept Surg, Div Publ Hlth Sci, St Louis, MO 63110 USA.
   [Shi, Yan] Chinese Peoples Liberat Army Gen Hosp, Med Oncol Dept 2, Beijing, Peoples R China.
   [Liu, Hongli] Huazhong Univ Sci & Technol, Wuhan Union Hosp, Tongji Med Coll, Canc Ctr, Wuhan, Hubei, Peoples R China.
   [Gu, Mancang] Zhejiang Chinese Med Univ, Coll Pharm, Hangzhou, Zhejiang, Peoples R China.
   [Li, Chenxi] Chinese Peoples Liberat Army Gen Hosp, Oncol Dept, Affiliated Hosp 1, Beijing, Peoples R China.
   [Kostic, Aleksander D.] Joslin Diabet Ctr, Sect Pathophysiol & Mol Pharmacol, Boston, MA 02215 USA.
   [Kostic, Aleksander D.] Joslin Diabet Ctr, Sect Islet Cell & Regenerat Biol, Boston, MA 02215 USA.
   [Kostic, Aleksander D.; Garrett, Wendy S.; Hutthenhower, Curtis; Chan, Andrew T.; Nishihara, Reiko; Ogino, Shuji] Harvard Med Sch, Dept Microbiol & Immunobiol, Boston, MA USA.
   [Fuchs, Charles S.] Harvard, MIT, Broad Inst, Cambridge, MA USA.
   [Fuchs, Charles S.] Yale Canc Ctr, New Haven, CT USA.
   [Fuchs, Charles S.] Yale Sch Med, Dept Med, New Haven, CT USA.
   [Fuchs, Charles S.] Smilow Canc Hosp, New Haven, CT USA.
C3 Harvard University; Dana-Farber Cancer Institute; Harvard University;
   Dana-Farber Cancer Institute; Harvard University; Harvard Medical
   School; Harvard University; Harvard T.H. Chan School of Public Health;
   Harvard University; Harvard T.H. Chan School of Public Health; Harvard
   University; Harvard T.H. Chan School of Public Health; Harvard
   University; Harvard T.H. Chan School of Public Health; Huazhong
   University of Science & Technology; Harvard University; Harvard Medical
   School; Brigham & Women's Hospital; Harvard University; Harvard Medical
   School; Brigham & Women's Hospital; Harvard University; Harvard Medical
   School; Brigham & Women's Hospital; Harvard University; Harvard Medical
   School; Brigham & Women's Hospital; Sun Yat Sen University; Harvard
   University; Massachusetts General Hospital; Harvard Medical School;
   Harvard University; Massachusetts General Hospital; Harvard Medical
   School; Washington University (WUSTL); Chinese People's Liberation Army
   General Hospital; Huazhong University of Science & Technology; Zhejiang
   Chinese Medical University; Chinese People's Liberation Army General
   Hospital; Harvard University; Joslin Diabetes Center, Inc.; Harvard
   University; Joslin Diabetes Center, Inc.; Harvard University; Harvard
   Medical School; Harvard University; Massachusetts Institute of
   Technology (MIT); Broad Institute; Yale University; Yale University
RP Liu, L (corresponding author), Dana Farber Canc Inst, Dept Oncol Pathol, Boston, MA 02115 USA.
RI Giannakis, Marios/Z-4908-2019; Tabung, Fred K./AAQ-7823-2021; Zhang,
   Xuehong/E-6219-2012; Cao, Yin/ABE-2332-2021
OI Tabung, Fred K./0000-0001-8193-7150; Cao, Yin/0000-0001-9835-7662;
   Bullman, Susan/0000-0002-7713-0810; Kostic,
   Aleksandar/0000-0002-0837-4360; Ogino, Shuji/0000-0002-3909-2323;
   Garrett, Wendy/0000-0002-5092-0150
FU National Institutes of Health [P01 CA87969, UM1 CA186107, P01 CA55075,
   UM1 CA167552, U01 CA167552, R01 CA118553, R01 CA169141, P50 CA127003,
   R01 CA137178, K24 DK098311, R01 CA151993, R35 CA197735, K07 CA190673,
   K07 CA188126, K99 CA207736]; Dana-Farber Harvard Cancer Center; Project
   P Fund for Colorectal Cancer Research; Friends of the Dana-Farber Cancer
   Institute, Bennett Family Fund; Entertainment Industry Foundation
   through the National Colorectal Cancer Research Alliance; American
   Association for Cancer Research; National Natural Science Foundation of
   China [81302491, 81402016]; Chinese Scholarship Council; Huazhong
   University of Science and Technology; Uehara Memorial Foundation;
   Mochida Memorial Foundation for Medical and Pharmaceutical Research;
   Program for Advancing Strategic International Networks; Beijing Nova
   Program [XXJH2015B098]
FX Supported by National Institutes of Health grants P01 CA87969 (M.J.S.),
   UM1 CA186107 (M.J.S.), P01 CA55075 (W.C.W.), UM1 CA167552 (W.C.W.), U01
   CA167552 (W.C.W. and L.A.M.), R01 CA118553 (C.S.F.), R01 CA169141
   (C.S.F.), P50 CA127003 (C.S.F.), R01 CA137178 (A.T.C.), K24 DK098311
   (A.T.C.), R01 CA151993 (S.O.), R35 CA197735 (S.O.), K07 CA190673 (R.N.),
   K07 CA188126 (X.Z.), and K99 CA207736 (F.K.T.); a Nodal Award (S.O.)
   from the Dana-Farber Harvard Cancer Center; and by grants from The
   Project P Fund for Colorectal Cancer Research, The Friends of the
   Dana-Farber Cancer Institute, Bennett Family Fund, the Entertainment
   Industry Foundation through the National Colorectal Cancer Research
   Alliance, and American Association for Cancer Research (Stand Up to
   Cancer Colorectal Cancer Dream Team Translational Research Grant). Also
   supported by a grant from the National Natural Science Foundation of
   China no. 81302491, a scholarship grant from the Chinese Scholarship
   Council, and a fellowship grant from Huazhong University of Science and
   Technology (L. L.); a fellowship grant from the Uehara Memorial
   Foundation and by a grant from the Mochida Memorial Foundation for
   Medical and Pharmaceutical Research (T.H.); by a grant from the Program
   for Advancing Strategic International Networks to Accelerate the
   Circulation of Talented Researchers from the Japanese Society for the
   Promotion of Science (K.K.); and by grants from National Natural Science
   Foundation of China no. 81402016, Beijing Natural Science Foundation no.
   7152140, and Beijing Nova Program XXJH2015B098 (Y.S.). The content is
   solely the responsibility of the authors and does not necessarily
   represent the official views of the National Institutes of Health. The
   funders had no role in the design and conduct of the study; collection,
   management, analysis, and interpretation of the data; and preparation,
   review, or approval of the manuscript.
CR Agus A, 2016, SCI REP-UK, V6, DOI 10.1038/srep19032
   [Anonymous], GUT
   [Anonymous], SEMIN CANC BIOL
   Arthur JC, 2012, SCIENCE, V338, P120, DOI 10.1126/science.1224820
   Brennan CA, 2016, ANNU REV MICROBIOL, V70, P395, DOI 10.1146/annurev-micro-102215-095513
   Castellarin M, 2012, GENOME RES, V22, P299, DOI 10.1101/gr.126516.111
   Dejea CM, 2014, P NATL ACAD SCI USA, V111, P18321, DOI 10.1073/pnas.1406199111
   Flanagan L, 2014, EUR J CLIN MICROBIOL, V33, P1381, DOI 10.1007/s10096-014-2081-3
   Geller LT, 2017, SCIENCE, V357, P1156, DOI 10.1126/science.aah5043
   Inaba Y, 2010, INFLAMM BOWEL DIS, V16, P1488, DOI 10.1002/ibd.21253
   Kostic AD, 2013, CELL HOST MICROBE, V14, P207, DOI 10.1016/j.chom.2013.07.007
   Kostic AD, 2012, GENOME RES, V22, P292, DOI 10.1101/gr.126573.111
   Liao XY, 2012, NEW ENGL J MED, V367, P1596, DOI 10.1056/NEJMoa1207756
   Liu L, 2017, GASTROENTEROLOGY, V153, P1517, DOI 10.1053/j.gastro.2017.08.045
   Mehta RS, 2017, JAMA ONCOL, V3, P921, DOI 10.1001/jamaoncol.2016.6374
   Mima K, 2016, CLIN TRANSL GASTROEN, V7, DOI 10.1038/ctg.2016.53
   Mima K, 2016, GUT, V65, P1973, DOI 10.1136/gutjnl-2015-310101
   Mima K, 2015, JAMA ONCOL, V1, P653, DOI 10.1001/jamaoncol.2015.1377
   Nakatsu G, 2015, NAT COMMUN, V6, DOI 10.1038/ncomms9727
   Nishihara R, 2013, NEW ENGL J MED, V369, P1095, DOI 10.1056/NEJMoa1301969
   Nogueira AVB, 2014, MEDIAT INFLAMM, V2014, DOI [10.1155/2014/425421, 10.1155/2014/816320]
   Nosho K, 2016, WORLD J GASTROENTERO, V22, P557, DOI 10.3748/wjg.v22.i2.557
   O'Keefe SJD, 2016, NAT REV GASTRO HEPAT, V13, P691, DOI 10.1038/nrgastro.2016.165
   O'Keefe SJD, 2015, NAT COMMUN, V6, DOI 10.1038/ncomms7342
   Park CH, 2016, SCI REP-UK, V6, DOI 10.1038/srep25271
   Park HE, 2017, VIRCHOWS ARCH, V471, P329, DOI 10.1007/s00428-017-2171-6
   Rescigno T, 2017, MOLECULES, V22, DOI 10.3390/molecules22010105
   Rubinstein MR, 2013, CELL HOST MICROBE, V14, P195, DOI 10.1016/j.chom.2013.07.012
   Tabung FK, 2018, AM J CLIN NUTR, V108, P363, DOI 10.1093/ajcn/nqy093
   Tabung FK, 2017, CURR DEV NUTR, V1, DOI 10.3945/cdn.117.001396
   Tabung FK, 2016, J NUTR, V146, P1560, DOI 10.3945/jn.115.228718
   Tahara T, 2014, CANCER RES, V74, P1311, DOI 10.1158/0008-5472.CAN-13-1865
   von Elm E, 2007, PLOS MED, V4, P1623, DOI [10.1371/journal.pmed.0040296, 10.1371/journal.pmed.0040297]
   Wang ML, 2016, STAT MED, V35, P782, DOI 10.1002/sim.6793
   Yamauchi M, 2012, GUT, V61, P847, DOI 10.1136/gutjnl-2011-300865
   Yang YZ, 2017, GASTROENTEROLOGY, V152, P851, DOI 10.1053/j.gastro.2016.11.018
   Ye XC, 2017, CANCER PREV RES, V10, P398, DOI 10.1158/1940-6207.CAPR-16-0178
   Yu TC, 2017, CELL, V170, P548, DOI 10.1016/j.cell.2017.07.008
   Zhang Y, 2018, MOL NUTR FOOD RES, V62, DOI 10.1002/mnfr.201700554
   Zitvogel L, 2017, NAT IMMUNOL, V18, P843, DOI 10.1038/ni.3754
NR 40
TC 69
Z9 73
U1 3
U2 37
PU ELSEVIER SCIENCE INC
PI NEW YORK
PA STE 800, 230 PARK AVE, NEW YORK, NY 10169 USA
SN 1542-3565
EI 1542-7714
J9 CLIN GASTROENTEROL H
JI Clin. Gastroenterol. Hepatol.
PD OCT
PY 2018
VL 16
IS 10
BP 1622
EP +
DI 10.1016/j.cgh.2018.04.030
PG 13
WC Gastroenterology & Hepatology
WE Science Citation Index Expanded (SCI-EXPANDED)
SC Gastroenterology & Hepatology
GA GU1NX
UT WOS:000445031900022
PM 29702299
OA Bronze, Green Accepted
DA 2023-11-09
ER

PT J
AU Peng, ZW
   Ye, MP
   Ding, HM
   Feng, ZY
   Hu, KW
AF Peng, Zhiwei
   Ye, Manping
   Ding, Huiming
   Feng, Zhenyou
   Hu, Kongwang
TI Spatial transcriptomics atlas reveals the crosstalk between
   cancer-associated fibroblasts and tumor microenvironment components in
   colorectal cancer
SO JOURNAL OF TRANSLATIONAL MEDICINE
LA English
DT Article
DE Spatial transcriptomics; Colorectal cancer; Cancer-associated
   fibroblasts; Tumor microenvironment
ID HETEROGENEITY; CELLS
AB Background The tumor-promoting role of tumor microenvironment (TME) in colorectal cancer has been widely investigated in cancer biology. Cancer-associated fibroblasts (CAFs), as the main stromal component in TME, play an important role in promoting tumor progression and metastasis. Hence, we explored the crosstalk between CAFs and microenvironment in the pathogenesis of colorectal cancer in order to provide basis for precision therapy. Methods We integrated spatial transcriptomics (ST) and bulk-RNA sequencing datasets to explore the functions of CAFs in the microenvironment of CRC. In detail, single sample gene set enrichment analysis (ssGSEA), gene set variation analysis (GSVA), pseudotime analysis and cell proportion analysis were utilized to identify the cell types and functions of each cell cluster. Immunofluorescence and immunohistochemistry were applied to confirm the results based on bioinformatics analysis. Results We profiled the tumor heterogeneity landscape and identified two distinct types of CAFs, which myo-cancer-associated fibroblasts (mCAFs) is associated with myofibroblast-like cells and inflammatory-cancer-associated fibroblasts (iCAFs) is related to immune inflammation. When we carried out functional analysis of two types of CAFs, we uncovered an extensive crosstalk between iCAFs and stromal components in TME to promote tumor progression and metastasis. Noticeable, some anti-tumor immune cells such as NK cells, monocytes were significantly reduced in iCAFs-enriched cluster. Then, ssGSEA analysis results showed that iCAFs were related to EMT, lipid metabolism and bile acid metabolism etc. Besides, when we explored the relationship of chemotherapy and microenvironment, we detected that iCAFs influenced immunosuppressive cells and lipid metabolism reprogramming in patient who underwent chemotherapy. Additionally, we identified the clinical role of iCAFs through a public database and confirmed it were related to poor prognosis. Conclusions In summary, we identified two types of CAFs using integrated data and explored their functional significance in TME. This in-depth understanding of CAFs in microenvironment may help us to elucidate its cancer-promoting functions and offer hints for therapeutic studies.
C1 [Peng, Zhiwei; Ding, Huiming; Feng, Zhenyou; Hu, Kongwang] Anhui Med Univ, Affiliated Hosp 1, Dept Gen Surg, Hefei 230022, Anhui, Peoples R China.
   [Ye, Manping] Anhui Med Univ, Anhui Inst Innovat Drugs, Sch Pharm, Anhui Prov Key Lab Major Autoimmune Dis, Hefei 230032, Anhui, Peoples R China.
C3 Anhui Medical University; Anhui Medical University
RP Hu, KW (corresponding author), Anhui Med Univ, Affiliated Hosp 1, Dept Gen Surg, Hefei 230022, Anhui, Peoples R China.
EM hukw@sina.com
RI wang, yu/IUQ-6654-2023
CR Charoentong P, 2017, CELL REP, V18, P248, DOI 10.1016/j.celrep.2016.12.019
   Chen XM, 2019, NAT REV DRUG DISCOV, V18, P99, DOI 10.1038/s41573-018-0004-1
   Chen ZH, 2020, NAT COMMUN, V11, DOI 10.1038/s41467-020-18916-5
   Demircioglu F, 2020, NAT COMMUN, V11, DOI 10.1038/s41467-020-15104-3
   Elyada E, 2019, CANCER DISCOV, V9, P1102, DOI 10.1158/2159-8290.CD-19-0094
   Foroutan M, 2018, BMC BIOINFORMATICS, V19, DOI 10.1186/s12859-018-2435-4
   Gong J, 2020, CELL DEATH DIS, V11, DOI 10.1038/s41419-020-2434-z
   Hänzelmann S, 2013, BMC BIOINFORMATICS, V14, DOI 10.1186/1471-2105-14-7
   Han CC, 2020, BIOMARK RES, V8, DOI 10.1186/s40364-020-00245-w
   Hao YH, 2021, CELL, V184, P3573, DOI 10.1016/j.cell.2021.04.048
   Hinshaw DC, 2019, CANCER RES, V79, P4557, DOI 10.1158/0008-5472.CAN-18-3962
   Hu JL, 2019, MOL CANCER, V18, DOI 10.1186/s12943-019-1019-x
   Ji AL, 2020, CELL, V182, P497, DOI 10.1016/j.cell.2020.05.039
   Jin MZ, 2020, SIGNAL TRANSDUCT TAR, V5, DOI 10.1038/s41392-020-00280-x
   Li HP, 2017, NAT GENET, V49, P708, DOI 10.1038/ng.3818
   Mao XQ, 2021, MOL CANCER, V20, DOI 10.1186/s12943-021-01428-1
   Martínez-Reyes I, 2021, NAT REV CANCER, V21, P669, DOI 10.1038/s41568-021-00378-6
   Mei Y, 2021, CLIN TRANSL MED, V11, DOI 10.1002/ctm2.422
   Mosa MH, 2020, CANCER RES, V80, P5569, DOI 10.1158/0008-5472.CAN-20-0263
   Patil I., 2021, J OPEN SOURCE SOFTW, V6, DOI DOI 10.21105/JOSS.03167
   Pelaseyed T, 2014, IMMUNOL REV, V260, P8, DOI 10.1111/imr.12182
   Peng SY, 2021, MOL ONCOL, V15, P1391, DOI 10.1002/1878-0261.12917
   Qiu XJ, 2017, NAT METHODS, V14, P979, DOI [10.1038/NMETH.4402, 10.1038/nmeth.4402]
   Salmen F, 2018, BIORXIV
   Sebastian A, 2020, CANCERS, V12, DOI 10.3390/cancers12051307
   Stur E, 2022, ISCIENCE, V25, DOI 10.1016/j.isci.2022.103923
   Sung H, 2021, CA-CANCER J CLIN, V71, P209, DOI 10.3322/caac.21660
   Turley SJ, 2015, NAT REV IMMUNOL, V15, P669, DOI 10.1038/nri3902
   Wang H, 2021, ADV SCI, V8, DOI 10.1002/advs.202004320
   Wang YL, 2020, J EXP MED, V217, DOI 10.1084/jem.20191130
   Wu DJ, 2017, SEMIN CELL DEV BIOL, V64, P125, DOI 10.1016/j.semcdb.2016.11.003
   Wu T, 2017, CANCER LETT, V387, P61, DOI 10.1016/j.canlet.2016.01.043
   Wu YC, 2022, CANCER DISCOV, V12, P134, DOI 10.1158/2159-8290.CD-21-0316
   Yu GC, 2012, OMICS, V16, P284, DOI 10.1089/omi.2011.0118
   Zhang L, 2020, CELL, V181, P442, DOI 10.1016/j.cell.2020.03.048
   Zhang RS, 2019, CELL DEATH DIS, V10, DOI 10.1038/s41419-019-1435-2
   Zhang YB, 2020, CANCER LETT, V470, P84, DOI 10.1016/j.canlet.2019.10.016
   Zonouzi SK, 2022, CLIN TRANSL ONCOL, V24, P757, DOI 10.1007/s12094-021-02734-2
NR 38
TC 10
Z9 11
U1 2
U2 19
PU BMC
PI LONDON
PA CAMPUS, 4 CRINAN ST, LONDON N1 9XW, ENGLAND
EI 1479-5876
J9 J TRANSL MED
JI J. Transl. Med.
PD JUL 6
PY 2022
VL 20
IS 1
AR 302
DI 10.1186/s12967-022-03510-8
PG 13
WC Medicine, Research & Experimental
WE Science Citation Index Expanded (SCI-EXPANDED)
SC Research & Experimental Medicine
GA 2S2IS
UT WOS:000821622000005
PM 35794563
OA Green Published, gold
DA 2023-11-09
ER

PT J
AU Mertz, KD
   Mager, LF
   Wasmer, MH
   Thiesler, T
   Koelzer, VH
   Ruzzante, G
   Joller, S
   Murdoch, JR
   Brümmendorf, T
   Genitsch, V
   Lugli, A
   Cathomas, G
   Moch, H
   Weber, A
   Zlobec, I
   Junt, T
   Krebs, P
AF Mertz, Kirsten D.
[truncated: 7,813,220 more chars]
